# Supplementary material for: Impaired lipid homeostasis and elevated lipid oxidation of erythrocyte membrane in adolescent depression
Source: Redox Biol. 2025 Jan 8;80:103491. doi: 10.1016/j.redox.2025.103491 (PMC11780951; doi:10.1016/j.redox.2025.103491)
Supplement: Multimedia component 2 [file mmc2.xls]

## Sheet: Sheet1
Table S1. Information and statistics of erythrocyte membrane lipids between depressed adolescents and healthy controls
Mode	Lipids	Adduct ions	Ion Formula	Calculate m/z	Retention Time	Class	Fatty Acid	p-value	FDR	FC	VIP	Group
Negative	LPS(22:6)	-H	C28 H43 O9 N1 P1	568.268	1.40084	LPL	(22:6)	0.0139809	0.0373615	0.68159	1.14595	Differential lipids
Negative	LPE(14:0)	-H	C19 H39 O7 N1 P1	424.247	1.6821	LPL	(14:0)	0.0055433	0.0174025	1.55153	1.3022	Differential lipids
Negative	LPI(16:0)	-H	C25 H48 O12 N0 P1	571.289	1.96857	LPL	(16:0)	0.000689158	0.00303229	1.25403	1.18307	Differential lipids
Negative	LPC(18:2)	-HCOO	C27 H51 O9 N1 P1	564.331	2.08088	LPL	(18:2)	1.38672e-06	2.36633e-05	0.786345	2.02701	Differential lipids
Negative	LPI(18:1)	-H	C27 H50 O12 N0 P1	597.305	2.241	LPL	(18:1)	0.00195337	0.00726563	1.21909	1.07758	Differential lipids
Negative	LPE(18:2)	-H	C23 H43 O7 N1 P1	476.278	2.2512	LPL	(18:2)	0.00142428	0.00560623	0.823031	1.79958	Differential lipids
Negative	LPC(18:2)	-HCOO	C27 H51 O9 N1 P1	564.331	2.29292	LPL	(18:2)	1.68132e-06	2.77418e-05	0.727067	2.06807	Differential lipids
Negative	LPE(22:5)	-H	C27 H45 O7 N1 P1	526.294	2.43969	LPL	(22:5)	0.00661047	0.0201077	0.821589	1.42033	Differential lipids
Negative	PAF(18:3e)	-HCOO	C29 H53 O9 N1 P1	590.346	2.488	Ether.L	(18:3e)	2.07473e-06	3.28942e-05	0.721497	2.01127	Differential lipids
Negative	LPE(22:5)	-H	C27 H45 O7 N1 P1	526.294	2.73854	LPL	(22:5)	0.000749658	0.00325808	0.819199	1.49463	Differential lipids
Negative	LPA(16:1e)	-H	C19 H38 O6 N0 P1	393.241	2.838	Ether.L	(16:1e)	1.68237e-07	4.34052e-06	1.81437	1.76026	Differential lipids
Negative	LPI(18:0)	-H	C27 H52 O12 N0 P1	599.32	2.96536	LPL	(18:0)	0.000923146	0.00386414	1.28662	1.53281	Differential lipids
Negative	PIP(24:1_20:3)	-H	C53 H95 O16 N0 P2	1049.61	2.99324	PI	(24:1_20:3)	1.2815e-07	3.4637e-06	1.48756	1.50919	Differential lipids
Negative	LPS(18:0)	-H	C24 H47 O9 N1 P1	524.299	3.26309	LPL	(18:0)	2.15517e-06	3.36064e-05	1.26809	1.58835	Differential lipids
Negative	LPE(20:3e)	-H	C25 H47 O6 N1 P1	488.315	3.27268	Ether.L	(20:3e)	0.00187856	0.0070242	0.831564	1.43861	Differential lipids
Negative	PS(9:0CHO_16:0)	-H	C31 H57 O11 N1 P1	650.367	3.297	Oxid.L	(9:0CHO_16:0)	0.00354353	0.0119436	1.51697	1.25934	Differential lipids
Negative	LPE(18:1)	-H	C23 H45 O7 N1 P1	478.294	3.30249	LPL	(18:1)	0.00178291	0.00671965	1.53508	1.33173	Differential lipids
Negative	PE(17:1_6:0)	-H	C28 H53 O8 N1 P1	562.351	3.30537	PE	(17:1_6:0)	0.00133222	0.00530272	1.78629	1.20346	Differential lipids
Negative	PE(20:4+4O_16:0)	-H	C41 H73 O12 N1 P1	802.488	3.40884	Oxid.L	(20:4+4O_16:0)	1.10769e-05	0.000115151	7.10499	1.17515	Differential lipids
Negative	PE(20:4+5O_16:0)	-H	C41 H73 O13 N1 P1	818.483	3.41309	Oxid.L	(20:4+5O_16:0)	7.76079e-05	0.000532008	9.79213	1.17769	Differential lipids
Negative	PE(15:0_10:2)	-H	C30 H55 O8 N1 P1	588.367	3.464	PE	(15:0_10:2)	0.000168706	0.00098719	2.68268	1.08168	Differential lipids
Negative	PS(4:0_20:1)	-H	C30 H55 O10 N1 P1	620.357	3.469	PS	(4:0_20:1)	0.000159859	0.0009432	1.90627	1.1133	Differential lipids
Negative	PE(4:0_21:1)	-H	C30 H57 O8 N1 P1	590.383	3.47683	PE	(4:0_21:1)	0.00023947	0.00131964	2.19239	1.17272	Differential lipids
Negative	LPA(18:1e)	-H	C21 H42 O6 N0 P1	421.272	3.47983	Ether.L	(18:1e)	8.01474e-06	9.02613e-05	1.33057	1.77543	Differential lipids
Negative	PC(7:1CHO_18:0)	-HCOO	C34 H63 O11 N1 P1	692.414	3.485	Oxid.L	(7:1CHO_18:0)	0.0155534	0.0407576	1.22564	1.15738	Differential lipids
Negative	PS(4:0_18:0)	-H	C28 H53 O10 N1 P1	594.341	3.52122	PS	(4:0_18:0)	1.84806e-06	3.01425e-05	3.83584	1.69599	Differential lipids
Negative	PS(20:4+5O_18:0)	-H	C44 H77 O15 N1 P1	890.504	3.56623	Oxid.L	(20:4+5O_18:0)	1.9862e-05	0.000183014	4.657	1.23456	Differential lipids
Negative	PC(18:2+3O_16:0)	-HCOO	C43 H81 O13 N1 P1	850.545	3.5696	Oxid.L	(18:2+3O_16:0)	0.000561917	0.00259304	10.0268	1.01811	Differential lipids
Negative	PS(20:5+4O_18:0)	-H	C44 H75 O14 N1 P1	872.493	3.62681	Oxid.L	(20:5+4O_18:0)	2.68099e-05	0.000234851	3.66058	1.29897	Differential lipids
Negative	PI(20:4+4O_18:0)	-H	C47 H82 O17 N0 P1	949.53	3.66457	Oxid.L	(20:4+4O_18:0)	4.62002e-06	6.12692e-05	7.32475	1.54159	Differential lipids
Negative	LPS(18:0)	-H	C24 H47 O9 N1 P1	524.299	3.68968	LPL	(18:0)	0.00127965	0.00512946	1.25964	1.47449	Differential lipids
Negative	PC(18:2+OO_16:0)	-HCOO	C43 H81 O12 N1 P1	834.55	3.72053	Oxid.L	(18:2+OO_16:0)	3.95503e-05	0.000314408	16.1921	1.15086	Differential lipids
Negative	PI(20:4+3O_18:0)	-H	C47 H82 O16 N0 P1	933.535	3.75394	Oxid.L	(20:4+3O_18:0)	3.33864e-05	0.000274017	3.56018	1.14153	Differential lipids
Negative	PE(17:1_6:0)	-H	C28 H53 O8 N1 P1	562.351	3.80521	PE	(17:1_6:0)	0.000371555	0.00185974	1.62231	1.34303	Differential lipids
Negative	PE(17:1_8:0)	-H	C30 H57 O8 N1 P1	590.383	3.831	PE	(17:1_8:0)	0.000152607	0.000913708	1.85359	1.42678	Differential lipids
Negative	PS(20:5+4O_18:0)	-H	C44 H75 O14 N1 P1	872.493	3.84837	Oxid.L	(20:5+4O_18:0)	0.000113302	0.000713561	4.30872	1.43893	Differential lipids
Negative	PI(20:3+2O+Ox_18:0)	-H	C47 H82 O16 N0 P1	933.535	3.84916	Oxid.L	(20:3+2O+Ox_18:0)	0.000100284	0.000646831	2.36585	1.36964	Differential lipids
Negative	PS(20:4+3O_18:0)	-H	C44 H77 O13 N1 P1	858.514	3.89019	Oxid.L	(20:4+3O_18:0)	5.27877e-06	6.77881e-05	2.43451	1.52863	Differential lipids
Negative	PA(18:2+OO_16:0)	-H	C37 H68 O10 N0 P1	703.456	3.96671	Oxid.L	(18:2+OO_16:0)	0.00110287	0.00449703	2.46867	1.192	Differential lipids
Negative	PE(20:5+3O_18:1)	-H	C43 H73 O11 N1 P1	810.493	4.03175	Oxid.L	(20:5+3O_18:1)	4.36486e-05	0.000342195	1.9651	1.24964	Differential lipids
Negative	PE(20:4+3O_16:0)	-H	C41 H73 O11 N1 P1	786.493	4.03354	Oxid.L	(20:4+3O_16:0)	0.000589866	0.00269572	1.4652	1.52114	Differential lipids
Negative	PC(18:2+OO_16:0)	-HCOO	C43 H81 O12 N1 P1	834.55	4.03608	Oxid.L	(18:2+OO_16:0)	0.00594996	0.0183943	1.90611	1.23545	Differential lipids
Negative	PI(20:4+3O_18:0)	-H	C47 H82 O16 N0 P1	933.535	4.0439	Oxid.L	(20:4+3O_18:0)	4.10701e-05	0.000325578	3.96216	1.22349	Differential lipids
Negative	Cer(d16:1_16:1)	-HCOO	C33 H62 O5 N1	552.463	4.05165	Cer	(d16:1_16:1)	6.08332e-11	1.91827e-08	3.46325	2.08922	Differential lipids
Negative	LPE(22:1)	-H	C27 H53 O7 N1 P1	534.357	4.14148	LPL	(22:1)	2.598e-07	6.14426e-06	1.63283	1.81852	Differential lipids
Negative	PE(18:2+OO_16:0)	-H	C39 H73 O10 N1 P1	746.498	4.15677	Oxid.L	(18:2+OO_16:0)	4.51206e-05	0.000347968	3.3419	1.47945	Differential lipids
Negative	PS(18:2+OO_18:0)	-H	C42 H77 O12 N1 P1	818.519	4.20779	Oxid.L	(18:2+OO_18:0)	0.000111621	0.000707098	2.30095	1.14655	Differential lipids
Negative	PS(22:5+4O_18:0)	-H	C46 H79 O14 N1 P1	900.524	4.21021	Oxid.L	(22:5+4O_18:0)	0.00225168	0.00816128	2.23538	1.08028	Differential lipids
Negative	PI(18:2+OO_18:0)	-H	C45 H82 O15 N0 P1	893.54	4.21855	Oxid.L	(18:2+OO_18:0)	1.39245e-06	2.36633e-05	8.45715	1.14572	Differential lipids
Negative	PE(18:2+3O_18:1)	-H	C41 H75 O11 N1 P1	788.508	4.22484	Oxid.L	(18:2+3O_18:1)	2.59408e-08	1.0225e-06	7.07201	1.72156	Differential lipids
Negative	PC(18:2+OO_18:1)	-HCOO	C45 H83 O12 N1 P1	860.566	4.23423	Oxid.L	(18:2+OO_18:1)	0.00354353	0.0119436	1.4344	1.27791	Differential lipids
Negative	PE(20:4+4O_18:0)	-H	C43 H77 O12 N1 P1	830.519	4.24271	Oxid.L	(20:4+4O_18:0)	0.000130588	0.000802299	3.18862	1.33473	Differential lipids
Negative	PI(18:3+O_16:0)	-H	C43 H76 O14 N0 P1	847.498	4.25614	Oxid.L	(18:3+O_16:0)	1.39173e-07	3.69134e-06	3.83462	1.55119	Differential lipids
Negative	PE(16:1e_6:0)	-H	C27 H53 O7 N1 P1	534.357	4.25903	Ether.L	(16:1e_6:0)	2.65649e-08	1.03276e-06	2.4701	1.5104	Differential lipids
Negative	PE(22:5+4O_18:0)	-H	C45 H79 O12 N1 P1	856.535	4.27177	Oxid.L	(22:5+4O_18:0)	1.10294e-05	0.000115151	3.88463	1.25881	Differential lipids
Negative	PC(18:2+OO_16:0)	-HCOO	C43 H81 O12 N1 P1	834.55	4.275	Oxid.L	(18:2+OO_16:0)	0.00528631	0.0167252	2.56665	1.23568	Differential lipids
Negative	PE(22:5+3O_18:1)	-H	C45 H77 O11 N1 P1	838.524	4.27536	Oxid.L	(22:5+3O_18:1)	2.90122e-06	4.17928e-05	6.94167	1.27486	Differential lipids
Negative	PE(22:5+3O_18:0)	-H	C45 H79 O11 N1 P1	840.54	4.2757	Oxid.L	(22:5+3O_18:0)	4.72807e-06	6.24105e-05	2.82886	1.52107	Differential lipids
Negative	PE(18:3+OO_18:1)	-H	C41 H73 O10 N1 P1	770.498	4.27916	Oxid.L	(18:3+OO_18:1)	0.000781724	0.00336651	1.65365	1.32275	Differential lipids
Negative	PE(20:5+4O_18:0)	-H	C43 H75 O12 N1 P1	828.503	4.28603	Oxid.L	(20:5+4O_18:0)	2.15498e-06	3.36064e-05	6.32496	1.26962	Differential lipids
Negative	PE(20:4+3O_18:1)	-H	C43 H75 O11 N1 P1	812.508	4.28912	Oxid.L	(20:4+3O_18:1)	2.91867e-05	0.000249493	1.86922	1.48237	Differential lipids
Negative	PC(18:3+O_18:2)	-HCOO	C45 H79 O11 N1 P1	840.54	4.29146	Oxid.L	(18:3+O_18:2)	3.23008e-05	0.000269617	2.81578	1.48358	Differential lipids
Negative	PE(18:2+OO_18:1)	-H	C41 H75 O10 N1 P1	772.513	4.29377	Oxid.L	(18:2+OO_18:1)	5.58998e-05	0.000406779	2.25035	1.41302	Differential lipids
Negative	PE(20:4+3O_18:0)	-H	C43 H77 O11 N1 P1	814.524	4.29684	Oxid.L	(20:4+3O_18:0)	1.96947e-05	0.000182678	1.97476	1.58729	Differential lipids
Negative	PC(18:2+OO_18:0)	-HCOO	C45 H85 O12 N1 P1	862.581	4.29859	Oxid.L	(18:2+OO_18:0)	0.000154727	0.000922135	9.39628	1.16547	Differential lipids
Negative	PE(20:5+3O_18:1)	-H	C43 H73 O11 N1 P1	810.493	4.29896	Oxid.L	(20:5+3O_18:1)	0.000355538	0.0017954	3.23683	1.37095	Differential lipids
Negative	PC(18:3+Ox_16:0)	-HCOO	C43 H77 O11 N1 P1	814.524	4.3011	Oxid.L	(18:3+Ox_16:0)	6.3701e-05	0.000451959	1.67525	1.66781	Differential lipids
Negative	PE(20:4+3O_16:0)	-H	C41 H73 O11 N1 P1	786.493	4.3058	Oxid.L	(20:4+3O_16:0)	1.96947e-05	0.000182678	2.8253	1.60265	Differential lipids
Negative	PE(18:3+OO_16:0)	-H	C39 H71 O10 N1 P1	744.482	4.30751	Oxid.L	(18:3+OO_16:0)	0.000147903	0.000889552	5.79203	1.19105	Differential lipids
Negative	PS(20:5+OO_18:0)	-H	C44 H75 O12 N1 P1	840.503	4.30767	Oxid.L	(20:5+OO_18:0)	3.82034e-05	0.000308015	1.63822	1.32734	Differential lipids
Negative	PE(22:6+OO_16:0)	-H	C43 H73 O10 N1 P1	794.498	4.30901	Oxid.L	(22:6+OO_16:0)	0.00171413	0.00651231	1.51684	1.37774	Differential lipids
Negative	PE(20:4+OO_18:1)	-H	C43 H75 O10 N1 P1	796.513	4.31801	Oxid.L	(20:4+OO_18:1)	3.95008e-05	0.000314408	1.61373	1.62089	Differential lipids
Negative	PI(20:4+OO_18:0)	-H	C47 H82 O15 N0 P1	917.54	4.33822	Oxid.L	(20:4+OO_18:0)	0.000315925	0.00163911	1.88441	1.47633	Differential lipids
Negative	PI(20:4+3O_18:0)	-H	C47 H82 O16 N0 P1	933.535	4.35371	Oxid.L	(20:4+3O_18:0)	3.0183e-07	6.96417e-06	5.91648	1.23572	Differential lipids
Negative	PE(18:2+OO_16:0)	-H	C39 H73 O10 N1 P1	746.498	4.398	Oxid.L	(18:2+OO_16:0)	2.07473e-06	3.28942e-05	3.99352	1.59919	Differential lipids
Negative	PS(20:4+3O_18:0)	-H	C44 H77 O13 N1 P1	858.514	4.40172	Oxid.L	(20:4+3O_18:0)	6.22141e-06	7.54546e-05	2.143	1.78234	Differential lipids
Negative	PE(18:3+O_18:2)	-H	C41 H71 O9 N1 P1	752.487	4.439	Oxid.L	(18:3+O_18:2)	3.17607e-05	0.000267469	2.6661	1.21954	Differential lipids
Negative	PC(18:3+OO_16:0)	-HCOO	C43 H79 O12 N1 P1	832.535	4.47958	Oxid.L	(18:3+OO_16:0)	0.00301452	0.0104587	2.17213	1.06773	Differential lipids
Negative	PI(18:3+O_16:0)	-H	C43 H76 O14 N0 P1	847.498	4.5017	Oxid.L	(18:3+O_16:0)	1.61596e-06	2.6977e-05	2.85616	1.34445	Differential lipids
Negative	PE(18:3+OO_18:1)	-H	C41 H73 O10 N1 P1	770.498	4.5125	Oxid.L	(18:3+OO_18:1)	5.58998e-05	0.000406779	1.68722	1.58357	Differential lipids
Negative	PE(20:5+3O_18:0)	-H	C43 H75 O11 N1 P1	812.508	4.519	Oxid.L	(20:5+3O_18:0)	0.000910512	0.0038282	1.62561	1.49976	Differential lipids
Negative	PS(20:4+OO_18:0)	-H	C44 H77 O12 N1 P1	842.519	4.53107	Oxid.L	(20:4+OO_18:0)	5.77605e-05	0.000416052	1.55625	1.13035	Differential lipids
Negative	PC(20:4+OO_16:0)	-HCOO	C45 H81 O12 N1 P1	858.55	4.62815	Oxid.L	(20:4+OO_16:0)	0.000248777	0.00135775	1.51477	1.20697	Differential lipids
Negative	PC(18:2+OO_18:0)	-HCOO	C45 H85 O12 N1 P1	862.581	4.66326	Oxid.L	(18:2+OO_18:0)	0.00059831	0.00272116	2.78747	1.32948	Differential lipids
Negative	PC(18:2+O_16:0)	-HCOO	C43 H81 O11 N1 P1	818.555	4.74961	Oxid.L	(18:2+O_16:0)	9.37552e-05	0.000620227	2.19755	1.44672	Differential lipids
Negative	PI(20:4+OO_18:0)	-H	C47 H82 O15 N0 P1	917.54	4.80468	Oxid.L	(20:4+OO_18:0)	0.00124568	0.00500743	1.74348	1.37223	Differential lipids
Negative	PC(18:3+O_16:0)	-HCOO	C43 H79 O11 N1 P1	816.54	4.81712	Oxid.L	(18:3+O_16:0)	1.06689e-05	0.000112142	3.72756	1.56492	Differential lipids
Negative	PC(18:2+OO_18:0)	-HCOO	C45 H85 O12 N1 P1	862.581	4.82854	Oxid.L	(18:2+OO_18:0)	0.000642241	0.00287943	2.12078	1.36718	Differential lipids
Negative	PE(18:2+OO_18:0)	-H	C41 H77 O10 N1 P1	774.529	4.83586	Oxid.L	(18:2+OO_18:0)	4.81994e-05	0.000362897	6.87068	1.10654	Differential lipids
Negative	PS(20:4+OO_18:0)	-H	C44 H77 O12 N1 P1	842.519	4.84836	Oxid.L	(20:4+OO_18:0)	0.00026418	0.00141728	1.42613	1.40685	Differential lipids
Negative	PC(18:3+O_18:1)	-HCOO	C45 H81 O11 N1 P1	842.555	4.86257	Oxid.L	(18:3+O_18:1)	5.4096e-05	0.000397731	1.60423	1.41514	Differential lipids
Negative	PC(18:3+OO_18:0)	-HCOO	C45 H83 O12 N1 P1	860.566	4.89487	Oxid.L	(18:3+OO_18:0)	0.00290315	0.0101467	2.78927	1.1069	Differential lipids
Negative	PI(18:3+O_18:0)	-H	C45 H80 O14 N0 P1	875.529	4.94219	Oxid.L	(18:3+O_18:0)	1.17784e-07	3.34272e-06	2.68947	1.5139	Differential lipids
Negative	PE(18:2+O_16:0)	-H	C39 H73 O9 N1 P1	730.503	4.94578	Oxid.L	(18:2+O_16:0)	1.86994e-05	0.000177488	1.89492	1.5213	Differential lipids
Negative	PS(18:3+O_18:0)	-H	C42 H75 O11 N1 P1	800.508	5.00312	Oxid.L	(18:3+O_18:0)	1.58878e-05	0.000155482	4.3828	1.02205	Differential lipids
Negative	PE(18:3+O_18:1)	-H	C41 H73 O9 N1 P1	754.503	5.0289	Oxid.L	(18:3+O_18:1)	3.39738e-05	0.000277063	1.84865	1.46555	Differential lipids
Negative	PC(18:2+O_16:0)	-HCOO	C43 H81 O11 N1 P1	818.555	5.04358	Oxid.L	(18:2+O_16:0)	2.86962e-05	0.000246788	2.64821	1.49358	Differential lipids
Negative	PS(20:4+Ox_18:0)	-H	C44 H75 O11 N1 P1	824.508	5.04538	Oxid.L	(20:4+Ox_18:0)	4.82072e-05	0.000362897	2.49471	1.44982	Differential lipids
Negative	PS(20:4+O_18:0)	-H	C44 H77 O11 N1 P1	826.524	5.04581	Oxid.L	(20:4+O_18:0)	8.68283e-07	1.65382e-05	1.50584	1.4911	Differential lipids
Negative	PC(18:1+O_16:0)	-HCOO	C43 H83 O11 N1 P1	820.571	5.07565	Oxid.L	(18:1+O_16:0)	1.41502e-05	0.000140907	3.27762	1.40287	Differential lipids
Negative	PC(18:3+O_16:0)	-HCOO	C43 H79 O11 N1 P1	816.54	5.07956	Oxid.L	(18:3+O_16:0)	9.52604e-05	0.000622924	2.16629	1.50413	Differential lipids
Negative	PC(18:3+OO_18:0)	-HCOO	C45 H83 O12 N1 P1	860.566	5.08021	Oxid.L	(18:3+OO_18:0)	0.00345699	0.0117216	2.18051	1.10611	Differential lipids
Negative	PE(18:2+O_16:0)	-H	C39 H73 O9 N1 P1	730.503	5.12338	Oxid.L	(18:2+O_16:0)	1.83784e-05	0.000176103	1.90327	1.48945	Differential lipids
Negative	PI(18:3+O_18:0)	-H	C45 H80 O14 N0 P1	875.529	5.21307	Oxid.L	(18:3+O_18:0)	7.19261e-06	8.40042e-05	2.31085	1.49339	Differential lipids
Negative	PE(18:1+O_16:0)	-H	C39 H75 O9 N1 P1	732.518	5.26808	Oxid.L	(18:1+O_16:0)	5.37637e-07	1.11373e-05	6.1973	1.36398	Differential lipids
Negative	PS(20:4+OO_18:0)	-H	C44 H77 O12 N1 P1	842.519	5.26914	Oxid.L	(20:4+OO_18:0)	3.28496e-05	0.000273393	1.82437	1.54948	Differential lipids
Negative	PE(18:3+O_16:0)	-H	C39 H71 O9 N1 P1	728.487	5.26939	Oxid.L	(18:3+O_16:0)	1.41378e-06	2.38828e-05	4.36065	1.59974	Differential lipids
Negative	PE(18:3+O_18:1)	-H	C41 H73 O9 N1 P1	754.503	5.31853	Oxid.L	(18:3+O_18:1)	3.20086e-09	2.67177e-07	2.16724	1.81591	Differential lipids
Negative	PS(18:3+O_18:0)	-H	C42 H75 O11 N1 P1	800.508	5.32728	Oxid.L	(18:3+O_18:0)	1.96968e-05	0.000182678	4.98593	1.08583	Differential lipids
Negative	PC(18:2+O_16:0)	-HCOO	C43 H81 O11 N1 P1	818.555	5.33152	Oxid.L	(18:2+O_16:0)	4.15256e-05	0.00032736	2.3183	1.53096	Differential lipids
Negative	PS(20:4+O_18:0)	-H	C44 H77 O11 N1 P1	826.524	5.35894	Oxid.L	(20:4+O_18:0)	9.52604e-05	0.000622924	1.42675	1.15341	Differential lipids
Negative	PI(16:1_14:0)	-H	C39 H72 O13 N0 P1	779.472	5.40048	PI	(16:1_14:0)	0.01717	0.0444196	9.1602	1.26951	Differential lipids
Negative	PC(18:1+O_16:0)	-HCOO	C43 H83 O11 N1 P1	820.571	5.43101	Oxid.L	(18:1+O_16:0)	6.22141e-06	7.54546e-05	3.09895	1.75278	Differential lipids
Negative	PE(12:0_14:0)	-H	C31 H61 O8 N1 P1	606.414	5.43819	PE	(12:0_14:0)	7.22096e-05	0.000504477	4.9244	1.79775	Differential lipids
Negative	PC(12:0_18:2)	-HCOO	C39 H73 O10 N1 P1	746.498	5.49035	PC	(12:0_18:2)	0.0155515	0.0407576	1.39843	1.17565	Differential lipids
Negative	PE(18:2+O_16:0)	-H	C39 H73 O9 N1 P1	730.503	5.50378	Oxid.L	(18:2+O_16:0)	1.02962e-05	0.00010944	4.06008	1.56719	Differential lipids
Negative	PE(16:1_12:0)	-H	C33 H63 O8 N1 P1	632.43	5.52723	PE	(16:1_12:0)	0.00585646	0.0182044	2.4709	1.5525	Differential lipids
Negative	PI(18:1_14:1)	-H	C41 H74 O13 N0 P1	805.487	5.54404	PI	(18:1_14:1)	0.000560947	0.00259278	1.9199	1.15591	Differential lipids
Negative	PC(18:2+O_16:0)	-HCOO	C43 H81 O11 N1 P1	818.555	5.59174	Oxid.L	(18:2+O_16:0)	7.37062e-05	0.000507714	1.98986	1.58176	Differential lipids
Negative	PE(18:1+O_16:0)	-H	C39 H75 O9 N1 P1	732.518	5.63979	Oxid.L	(18:1+O_16:0)	1.9224e-06	3.11759e-05	2.78633	1.80119	Differential lipids
Negative	PS(20:4+O_18:0)	-H	C44 H77 O11 N1 P1	826.524	5.6465	Oxid.L	(20:4+O_18:0)	4.3116e-06	5.77185e-05	1.57797	1.3942	Differential lipids
Negative	PC(14:0_20:5)	-HCOO	C43 H75 O10 N1 P1	796.513	5.65001	PC	(14:0_20:5)	0.00110287	0.00449703	1.53996	1.51795	Differential lipids
Negative	PC(18:3+O_18:0)	-HCOO	C45 H83 O11 N1 P1	844.571	5.71827	Oxid.L	(18:3+O_18:0)	7.37062e-05	0.000507714	2.62343	1.5253	Differential lipids
Negative	PC(18:1+O_16:0)	-HCOO	C43 H83 O11 N1 P1	820.571	5.73457	Oxid.L	(18:1+O_16:0)	1.26534e-05	0.000128711	10.8713	1.37282	Differential lipids
Negative	PG(16:1_16:1)	-H	C38 H70 O10 N0 P1	717.471	5.76816	PG	(16:1_16:1)	0.00430995	0.0141243	1.73432	1.30804	Differential lipids
Negative	LBPA(16:1_16:1)	-H	C38 H70 O10 P1	717.471	5.76967	LPL	(16:1_16:1)	0.00231021	0.00832028	1.87176	1.35459	Differential lipids
Negative	PC(14:0_18:3)	-HCOO	C41 H75 O10 N1 P1	772.513	5.81669	PC	(14:0_18:3)	0.00185422	0.00694231	1.32423	1.10092	Differential lipids
Negative	PC(18:2+O_16:0)	-HCOO	C43 H81 O11 N1 P1	818.555	5.82389	Oxid.L	(18:2+O_16:0)	4.36486e-05	0.000342195	3.23626	1.57008	Differential lipids
Negative	PC(18:2+O_18:0)	-HCOO	C45 H85 O11 N1 P1	846.587	5.91616	Oxid.L	(18:2+O_18:0)	0.000217145	0.0012155	2.54795	1.24233	Differential lipids
Negative	PI(17:1_14:0)	-H	C40 H74 O13 N0 P1	793.487	5.92991	PI	(17:1_14:0)	0.00452369	0.0147059	1.3238	1.75981	Differential lipids
Negative	PC(20:5_18:2)	-HCOO	C47 H79 O10 N1 P1	848.545	5.94051	PC	(20:5_18:2)	4.55705e-06	6.07179e-05	0.671308	1.66832	Differential lipids
Negative	PE(18:2+O_16:0)	-H	C39 H73 O9 N1 P1	730.503	6.05196	Oxid.L	(18:2+O_16:0)	1.94591e-07	4.9308e-06	3.96765	1.68725	Differential lipids
Negative	PI(17:1_16:1)	-H	C42 H76 O13 N0 P1	819.503	6.06063	PI	(17:1_16:1)	1.22868e-07	3.38543e-06	1.56006	2.2319	Differential lipids
Negative	PC(18:1+O_16:0)	-HCOO	C43 H83 O11 N1 P1	820.571	6.06245	Oxid.L	(18:1+O_16:0)	4.07884e-06	5.51226e-05	2.18658	1.94183	Differential lipids
Negative	PI(20:4+O_18:0)	-H	C47 H82 O14 N0 P1	901.545	6.076	Oxid.L	(20:4+O_18:0)	0.00156303	0.0060352	1.50931	1.14234	Differential lipids
Negative	PS(18:2_20:4)	-H	C44 H73 O10 N1 P1	806.498	6.07998	PS	(18:2_20:4)	0.00185422	0.00694231	0.735241	1.20816	Differential lipids
Negative	PC(18:0_16:1)	-HCOO	C43 H83 O10 N1 P1	804.576	6.10794	PC	(18:0_16:1)	1.00012e-05	0.000107107	8.68805	1.76393	Differential lipids
Negative	PC(20:4_22:6)	-HCOO	C51 H81 O10 N1 P1	898.56	6.11792	PC	(20:4_22:6)	4.51199e-05	0.000347968	0.441867	1.15559	Differential lipids
Negative	PC(18:3+O_18:0)	-HCOO	C45 H83 O11 N1 P1	844.571	6.11999	Oxid.L	(18:3+O_18:0)	0.000192238	0.00110216	2.95977	1.35224	Differential lipids
Negative	PC(18:3_18:2)	-HCOO	C45 H79 O10 N1 P1	824.545	6.12869	PC	(18:3_18:2)	0.00547802	0.0172166	0.792859	1.12955	Differential lipids
Negative	PS(20:4+O_18:0)	-H	C44 H77 O11 N1 P1	826.524	6.16811	Oxid.L	(20:4+O_18:0)	7.86774e-07	1.52936e-05	1.63724	1.60276	Differential lipids
Negative	PS(20:4+Ox_18:0)	-H	C44 H75 O11 N1 P1	824.508	6.17084	Oxid.L	(20:4+Ox_18:0)	5.78412e-06	7.26342e-05	1.65142	1.64526	Differential lipids
Negative	PG(18:2_18:2)	-H	C42 H74 O10 N0 P1	769.503	6.21257	PG	(18:2_18:2)	0.000541265	0.0025234	0.49166	1.12434	Differential lipids
Negative	PC(16:1_18:3)	-HCOO	C43 H77 O10 N1 P1	798.529	6.21628	PC	(16:1_18:3)	0.00668779	0.0202994	1.33446	1.15706	Differential lipids
Negative	Hex2Cer(d14:0_18:1)	-H	C44 H82 O13 N1	832.579	6.3259	HexCer	(d14:0_18:1)	0.000170034	0.000990874	1.38503	1.51056	Differential lipids
Negative	PC(18:1+O_16:0)	-HCOO	C43 H83 O11 N1 P1	820.571	6.42724	Oxid.L	(18:1+O_16:0)	0.000698915	0.00306572	1.67182	1.30716	Differential lipids
Negative	PC(18:2_20:4)	-HCOO	C47 H81 O10 N1 P1	850.56	6.51469	PC	(18:2_20:4)	1.98909e-11	1.41126e-08	0.494664	1.51878	Differential lipids
Negative	PC(20:5+6O_14:0)	-HCOO	C43 H75 O16 N1 P1	892.483	6.545	Oxid.L	(20:5+6O_14:0)	0.00152216	0.0059015	1.27597	1.59711	Differential lipids
Negative	PI(18:1_14:0)	-H	C41 H76 O13 N0 P1	807.503	6.56815	PI	(18:1_14:0)	0.00358753	0.0120633	1.36301	1.58016	Differential lipids
Negative	PC(18:1+O_18:0)	-HCOO	C45 H87 O11 N1 P1	848.602	6.58601	Oxid.L	(18:1+O_18:0)	8.52915e-06	9.49244e-05	6.34707	1.40469	Differential lipids
Negative	PS(20:4+O_18:0)	-H	C44 H77 O11 N1 P1	826.524	6.59241	Oxid.L	(20:4+O_18:0)	5.77605e-05	0.000416052	1.83753	1.40557	Differential lipids
Negative	PA(18:2_18:2)	-H	C39 H68 O8 N0 P1	695.466	6.64323	PA	(18:2_18:2)	0.0107659	0.030251	0.798558	1.41144	Differential lipids
Negative	PI(20:5+8O_16:0)	-H	C45 H76 O21 N0 P1	983.462	6.65424	Oxid.L	(20:5+8O_16:0)	0.00733619	0.0218699	0.817884	1.07487	Differential lipids
Negative	PC(18:2+O_18:0)	-HCOO	C45 H85 O11 N1 P1	846.587	6.65728	Oxid.L	(18:2+O_18:0)	1.84294e-05	0.000176103	4.90324	1.36761	Differential lipids
Negative	PIP2(16:0_17:0)	-H	C42 H82 O19 N0 P3	983.467	6.65978	PI	(16:0_17:0)	0.00588037	0.0182587	0.801245	1.10458	Differential lipids
Negative	PA(20:3_20:4)	-H	C43 H70 O8 N0 P1	745.481	6.687	PA	(20:3_20:4)	0.013976	0.0373615	0.806896	1.06609	Differential lipids
Negative	dMePE(18:2_20:4)	-H	C45 H77 O8 N1 P1	790.539	6.81129	PE	(18:2_20:4)	1.83784e-05	0.000176103	0.790721	1.41146	Differential lipids
Negative	PC(18:2_20:4)	-HCOO	C47 H81 O10 N1 P1	850.56	6.82598	PC	(18:2_20:4)	1.52868e-10	3.2592e-08	0.647482	1.89521	Differential lipids
Negative	PC(22:5_18:2)	-HCOO	C49 H83 O10 N1 P1	876.576	6.85213	PC	(22:5_18:2)	5.56909e-10	6.87178e-08	0.589101	1.51723	Differential lipids
Negative	PE(18:1+O_18:0)	-H	C41 H79 O9 N1 P1	760.55	6.88147	Oxid.L	(18:1+O_18:0)	1.20307e-07	3.34735e-06	2.06451	1.84924	Differential lipids
Negative	PI(16:0e_18:2)	-H	C43 H80 O12 N0 P1	819.539	7.07	Ether.L	(16:0e_18:2)	8.39073e-08	2.50662e-06	0.694498	2.01234	Differential lipids
Negative	PI(18:0_14:0)	-H	C41 H78 O13 N0 P1	809.519	7.07552	PI	(18:0_14:0)	1.36016e-06	2.35373e-05	1.8015	1.18368	Differential lipids
Negative	PI(19:1_14:0)	-H	C42 H78 O13 N0 P1	821.519	7.08598	PI	(19:1_14:0)	3.88406e-05	0.000311434	1.75432	1.57368	Differential lipids
Negative	Hex2Cer(d15:0_18:1)	-H	C45 H84 O13 N1	846.595	7.09841	HexCer	(d15:0_18:1)	4.59314e-08	1.58967e-06	1.69334	1.86352	Differential lipids
Negative	PS(18:1e_22:6)	-H	C46 H77 O9 N1 P1	818.534	7.10569	Ether.L	(18:1e_22:6)	2.71577e-09	2.40855e-07	0.690187	2.01778	Differential lipids
Negative	dMePE(16:0_16:1)	-H	C39 H75 O8 N1 P1	716.524	7.12677	PE	(16:0_16:1)	4.51206e-05	0.000347968	1.23906	1.56793	Differential lipids
Negative	PE(26:0_10:1)	-H	C41 H79 O8 N1 P1	744.555	7.16437	PE	(26:0_10:1)	0.000173375	0.00100416	10.3784	1.04069	Differential lipids
Negative	PC(20:3_20:4)	-HCOO	C49 H83 O10 N1 P1	876.576	7.17271	PC	(20:3_20:4)	1.09755e-06	2.00959e-05	0.400429	1.14696	Differential lipids
Negative	PG(16:0_18:2)	-H	C40 H74 O10 N0 P1	745.503	7.22519	PG	(16:0_18:2)	0.00059831	0.00272116	1.25415	1.66514	Differential lipids
Negative	PC(16:0_22:6)	-HCOO	C47 H81 O10 N1 P1	850.56	7.29628	PC	(16:0_22:6)	0.00390971	0.0129321	0.683098	1.16504	Differential lipids
Negative	PA(16:0_14:0)	-H	C33 H64 O8 N0 P1	619.434	7.35515	PA	(16:0_14:0)	5.32149e-05	0.000394318	1.35591	1.70485	Differential lipids
Negative	PC(18:3+O_16:0)	-HCOO	C43 H79 O11 N1 P1	816.54	7.36487	Oxid.L	(18:3+O_16:0)	1.16191e-08	5.88838e-07	0.561422	1.86136	Differential lipids
Negative	PI(17:1_18:1)	-H	C44 H80 O13 N0 P1	847.534	7.43265	PI	(17:1_18:1)	3.34072e-05	0.000274017	1.55957	1.2476	Differential lipids
Negative	PS(18:1_20:5)	-H	C44 H73 O10 N1 P1	806.498	7.47733	PS	(18:1_20:5)	1.16456e-06	2.10511e-05	0.6759	2.18445	Differential lipids
Negative	PC(20:3_18:2)	-HCOO	C47 H83 O10 N1 P1	852.576	7.53764	PC	(20:3_18:2)	1.33408e-06	2.33711e-05	0.828573	1.5251	Differential lipids
Negative	PC(16:1e_20:5)	-HCOO	C45 H79 O9 N1 P1	808.55	7.55346	Ether.L	(16:1e_20:5)	9.08729e-06	9.88113e-05	0.55726	1.54925	Differential lipids
Negative	PE(15:0_16:1)	-H	C36 H69 O8 N1 P1	674.477	7.55612	PE	(15:0_16:1)	0.000679527	0.00301328	1.47396	1.34818	Differential lipids
Negative	PS(18:3_18:2)	-H	C42 H71 O10 N1 P1	780.482	7.57135	PS	(18:3_18:2)	0.000792693	0.00339828	0.830146	1.63474	Differential lipids
Negative	PE(17:1_16:1)	-H	C38 H71 O8 N1 P1	700.492	7.5857	PE	(17:1_16:1)	0.00648185	0.0197801	2.68691	1.5394	Differential lipids
Negative	PC(22:4_20:4)	-HCOO	C51 H85 O10 N1 P1	902.592	7.60925	PC	(22:4_20:4)	0.00435654	0.0142308	0.423632	1.18737	Differential lipids
Negative	PE(18:3e_22:6)	-H	C45 H73 O7 N1 P1	770.513	7.65122	Ether.L	(18:3e_22:6)	0.00166964	0.00637744	0.691454	1.07644	Differential lipids
Negative	PC(18:2e_20:4)	-HCOO	C47 H83 O9 N1 P1	836.581	7.67108	Ether.L	(18:2e_20:4)	4.8762e-07	1.02509e-05	0.742788	1.08767	Differential lipids
Negative	PI(18:2e_16:0)	-H	C43 H80 O12 N0 P1	819.539	7.754	Ether.L	(18:2e_16:0)	0.00516189	0.0163498	0.637113	1.04575	Differential lipids
Negative	dMePE(17:0CHO_22:6)	-H	C46 H77 O9 N1 P1	818.534	7.76	Oxid.L	(17:0CHO_22:6)	0.00474699	0.015257	0.56237	1.02313	Differential lipids
Negative	PS(18:3_18:2)	-H	C42 H71 O10 N1 P1	780.482	7.78005	PS	(18:3_18:2)	0.00208416	0.00768162	0.74049	1.4454	Differential lipids
Negative	PG(18:1_18:1)	-H	C42 H78 O10 N0 P1	773.534	7.84305	PG	(18:1_18:1)	0.0115011	0.0319062	0.826069	1.28755	Differential lipids
Negative	PC(16:0e_20:5)	-HCOO	C45 H81 O9 N1 P1	810.565	7.84531	Ether.L	(16:0e_20:5)	3.17607e-05	0.000267469	0.741888	1.6907	Differential lipids
Negative	PE(16:1_20:4)	-H	C41 H71 O8 N1 P1	736.492	7.91626	PE	(16:1_20:4)	5.33967e-05	0.000394635	1.89746	1.25245	Differential lipids
Negative	PE(20:3_18:2)	-H	C43 H75 O8 N1 P1	764.524	7.9588	PE	(20:3_18:2)	9.08729e-06	9.88113e-05	0.692895	1.68219	Differential lipids
Negative	PE(18:3e_22:5)	-H	C45 H75 O7 N1 P1	772.529	7.96479	Ether.L	(18:3e_22:5)	0.00547802	0.0172166	0.80134	1.38693	Differential lipids
Negative	PC(16:1e_22:6)	-HCOO	C47 H81 O9 N1 P1	834.565	8.232	Ether.L	(16:1e_22:6)	6.69024e-06	7.91121e-05	0.701752	1.07441	Differential lipids
Negative	PIP(22:5_20:4)	-H	C51 H81 O16 N0 P2	1011.5	8.266	PI	(22:5_20:4)	3.3543e-09	2.71986e-07	0.729416	2.2667	Differential lipids
Negative	PIP(18:2+4O_18:0)	-H	C45 H83 O20 N0 P2	1005.5	8.27666	Oxid.L	(18:2+4O_18:0)	0.000154989	0.000922135	0.826617	1.63401	Differential lipids
Negative	PIP2(18:0_17:0)	-H	C44 H86 O19 N0 P3	1011.5	8.28009	PI	(18:0_17:0)	3.12672e-09	2.67177e-07	0.740629	2.26191	Differential lipids
Negative	PIP(22:6+3O_18:0)	-H	C49 H83 O19 N0 P2	1037.5	8.28119	Oxid.L	(22:6+3O_18:0)	6.92182e-08	2.31107e-06	0.674448	1.25411	Differential lipids
Negative	PI(20:5+8O_18:0)	-H	C47 H80 O21 N0 P1	1011.49	8.28163	Oxid.L	(20:5+8O_18:0)	3.94984e-09	3.00074e-07	0.749523	2.26288	Differential lipids
Negative	PIP(22:6+O_18:0)	-H	C49 H83 O17 N0 P2	1005.51	8.292	Oxid.L	(22:6+O_18:0)	3.08455e-06	4.33364e-05	0.754462	1.91172	Differential lipids
Negative	dMePE(17:0CHO_20:4)	-H	C44 H77 O9 N1 P1	794.534	8.34532	Oxid.L	(17:0CHO_20:4)	0.0176441	0.045398	0.783707	1.08797	Differential lipids
Negative	PE(18:2e_20:5)	-H	C43 H73 O7 N1 P1	746.513	8.35352	Ether.L	(18:2e_20:5)	0.000923146	0.00386414	0.825481	1.28977	Differential lipids
Negative	PE(16:1e_18:3)	-H	C39 H71 O7 N1 P1	696.497	8.36212	Ether.L	(16:1e_18:3)	7.87177e-06	9.02613e-05	0.802324	1.18956	Differential lipids
Negative	dMePE(18:1+O_16:0)	-H	C41 H79 O9 N1 P1	760.55	8.375	Oxid.L	(18:1+O_16:0)	2.03861e-05	0.000186032	1.80641	1.40607	Differential lipids
Negative	dMePE(16:0_18:2)	-H	C41 H77 O8 N1 P1	742.539	8.42576	PE	(16:0_18:2)	0.00420655	0.0138174	0.79062	1.11139	Differential lipids
Negative	PE(18:1_22:5)	-H	C45 H77 O8 N1 P1	790.539	8.44842	PE	(18:1_22:5)	3.45062e-06	4.777e-05	0.755377	1.75238	Differential lipids
Negative	dMePE(18:1_18:2)	-H	C43 H79 O8 N1 P1	768.555	8.53264	PE	(18:1_18:2)	4.66397e-05	0.000355816	0.75359	1.79637	Differential lipids
Negative	PA(24:1_22:6)	-H	C49 H82 O8 N0 P1	829.575	8.54021	PA	(24:1_22:6)	2.29615e-07	5.71621e-06	0.828309	2.27551	Differential lipids
Negative	PC(18:1_18:2)	-HCOO	C45 H83 O10 N1 P1	828.576	8.54617	PC	(18:1_18:2)	7.54101e-08	2.40263e-06	0.800423	2.41321	Differential lipids
Negative	PE(18:1_14:0)	-H	C37 H71 O8 N1 P1	688.492	8.5558	PE	(18:1_14:0)	0.000366142	0.00183914	1.27926	1.69269	Differential lipids
Negative	PS(18:2_20:4)	-H	C44 H73 O10 N1 P1	806.498	8.58472	PS	(18:2_20:4)	3.23868e-08	1.20939e-06	0.737258	2.26702	Differential lipids
Negative	PC(16:0_20:4)	-HCOO	C45 H81 O10 N1 P1	826.56	8.60907	PC	(16:0_20:4)	0.00676592	0.0204709	0.80167	1.42791	Differential lipids
Negative	PI(18:0_18:2)	-H	C45 H82 O13 N0 P1	861.55	8.61866	PI	(18:0_18:2)	0.0121474	0.0333731	0.771411	1.053	Differential lipids
Negative	PS(20:1_22:5)	-H	C48 H81 O10 N1 P1	862.56	8.61901	PS	(20:1_22:5)	0.00240062	0.00859137	0.829783	1.26174	Differential lipids
Negative	PA(18:1e_20:4)	-H	C41 H72 O7 N0 P1	707.502	8.62532	Ether.L	(18:1e_20:4)	0.00269161	0.00952469	0.807343	1.33627	Differential lipids
Negative	PI(15:0COOCH3_18:2)	-H	C43 H76 O15 N0 P1	863.493	8.632	Oxid.L	(15:0COOCH3_18:2)	0.00460006	0.0148859	0.81494	1.12802	Differential lipids
Negative	PS(20:3_20:4)	-H	C46 H75 O10 N1 P1	832.513	8.65655	PS	(20:3_20:4)	3.31054e-08	1.22017e-06	0.77623	2.02643	Differential lipids
Negative	PS(18:0_16:1)	-H	C40 H75 O10 N1 P1	760.513	8.6805	PS	(18:0_16:1)	0.000417628	0.00205057	1.20966	1.11609	Differential lipids
Negative	PC(20:2_18:2)	-HCOO	C47 H85 O10 N1 P1	854.592	8.73859	PC	(20:2_18:2)	2.22857e-10	3.95293e-08	0.717925	2.45	Differential lipids
Negative	PE(22:6+3O_22:6)	-H	C49 H73 O11 N1 P1	882.493	8.77268	Oxid.L	(22:6+3O_22:6)	1.33651e-07	3.57831e-06	0.598407	1.18111	Differential lipids
Negative	PA(16:0_22:4)	-H	C41 H72 O8 N0 P1	723.497	8.79589	PA	(16:0_22:4)	0.000288969	0.00152434	0.777959	1.49811	Differential lipids
Negative	PA(16:0e_20:4)	-H	C39 H70 O7 N0 P1	681.486	8.81966	Ether.L	(16:0e_20:4)	0.00581152	0.0180845	0.750772	1.19295	Differential lipids
Negative	PC(16:1e_20:4)	-HCOO	C45 H81 O9 N1 P1	810.565	8.86417	Ether.L	(16:1e_20:4)	1.86994e-05	0.000177488	0.823457	1.63714	Differential lipids
Negative	PE(16:1e_18:3)	-H	C39 H71 O7 N1 P1	696.497	8.8665	Ether.L	(16:1e_18:3)	1.03714e-07	3.00346e-06	0.662522	1.18401	Differential lipids
Negative	PG(18:0_18:2)	-H	C42 H78 O10 N0 P1	773.534	8.88433	PG	(18:0_18:2)	9.76039e-06	0.000104924	0.814885	1.3113	Differential lipids
Negative	PE(18:1_20:4)	-H	C43 H75 O8 N1 P1	764.524	8.8866	PE	(18:1_20:4)	2.33898e-05	0.000209402	0.368875	1.72343	Differential lipids
Negative	Cer(d14:0_19:1)	-HCOO	C34 H66 O5 N1	568.495	8.89975	Cer	(d14:0_19:1)	0.00733619	0.0218699	1.27442	1.56965	Differential lipids
Negative	PE(20:3_22:4)	-H	C47 H79 O8 N1 P1	816.555	8.90298	PE	(20:3_22:4)	0.00880462	0.0255235	0.781927	1.288	Differential lipids
Negative	PA(22:5_24:2)	-H	C49 H82 O8 N0 P1	829.575	8.908	PA	(22:5_24:2)	9.83395e-05	0.000638644	0.823386	1.63698	Differential lipids
Negative	dMePE(16:0_20:3)	-H	C43 H79 O8 N1 P1	768.555	8.9324	PE	(16:0_20:3)	7.19275e-06	8.40042e-05	0.77834	1.89649	Differential lipids
Negative	dMePE(22:5+O_18:0)	-H	C47 H83 O9 N1 P1	836.581	8.9381	Oxid.L	(22:5+O_18:0)	1.01145e-05	0.000107914	0.793199	1.41592	Differential lipids
Negative	phSM(t18:0_20:3)	-HCOO	C44 H84 O10 N2 P1	831.587	8.941	SM	(t18:0_20:3)	3.34072e-05	0.000274017	0.811396	1.77495	Differential lipids
Negative	PS(18:2_18:2)	-H	C42 H73 O10 N1 P1	782.498	8.94404	PS	(18:2_18:2)	8.3831e-05	0.00056781	0.822326	1.71378	Differential lipids
Negative	PC(18:2e_20:4)	-HCOO	C47 H83 O9 N1 P1	836.581	8.9462	Ether.L	(18:2e_20:4)	1.39042e-05	0.000139435	0.809556	1.39263	Differential lipids
Negative	PC(18:1_20:3)	-HCOO	C47 H85 O10 N1 P1	854.592	9.03585	PC	(18:1_20:3)	4.2355e-09	3.00074e-07	0.648595	2.26911	Differential lipids
Negative	PS(18:1_20:4)	-H	C44 H75 O10 N1 P1	808.513	9.0596	PS	(18:1_20:4)	1.66544e-08	7.50239e-07	0.783387	2.45962	Differential lipids
Negative	PE(16:1e_22:6)	-H	C43 H73 O7 N1 P1	746.513	9.06073	Ether.L	(16:1e_22:6)	0.000207469	0.00117291	0.728537	1.41983	Differential lipids
Negative	PE(18:3+8O_18:1)	-H	C41 H73 O16 N1 P1	866.467	9.0875	Oxid.L	(18:3+8O_18:1)	6.16594e-05	0.000441892	0.676717	1.6389	Differential lipids
Negative	dMePE(17:0_14:1)	-H	C38 H73 O8 N1 P1	702.508	9.133	PE	(17:0_14:1)	0.00192777	0.00718118	2.40557	1.48997	Differential lipids
Negative	PA(22:5_24:2)	-H	C49 H82 O8 N0 P1	829.575	9.20697	PA	(22:5_24:2)	2.50452e-05	0.000221428	0.831793	1.62693	Differential lipids
Negative	dMePE(16:0_20:5)	-H	C43 H75 O8 N1 P1	764.524	9.23841	PE	(16:0_20:5)	2.46099e-06	3.67594e-05	0.722922	1.61099	Differential lipids
Negative	PA(24:2_20:4)	-H	C47 H80 O8 N0 P1	803.56	9.253	PA	(24:2_20:4)	0.00354353	0.0119436	0.824048	1.28127	Differential lipids
Negative	PC(16:0e_20:4)	-HCOO	C45 H83 O9 N1 P1	812.581	9.25568	Ether.L	(16:0e_20:4)	6.57125e-09	4.05418e-07	0.770413	1.95388	Differential lipids
Negative	PE(20:2_18:2)	-H	C43 H77 O8 N1 P1	766.539	9.2599	PE	(20:2_18:2)	0.000175347	0.0010094	0.80258	1.64158	Differential lipids
Negative	dMePE(16:0e_20:4)	-H	C43 H79 O7 N1 P1	752.56	9.26027	Ether.L	(16:0e_20:4)	2.71579e-08	1.04154e-06	0.806024	1.81147	Differential lipids
Negative	PS(20:3_22:5)	-H	C48 H77 O10 N1 P1	858.529	9.26182	PS	(20:3_22:5)	5.8906e-06	7.36455e-05	0.828939	1.76652	Differential lipids
Negative	PC(18:1e_20:4)	-HCOO	C47 H85 O9 N1 P1	838.597	9.29709	Ether.L	(18:1e_20:4)	8.8481e-09	4.82902e-07	0.776539	1.82464	Differential lipids
Negative	phSM(d18:1_18:0)	-HCOO	C42 H84 O9 N2 P1	791.592	9.32716	SM	(d18:1_18:0)	0.000436241	0.00211633	1.55138	1.5281	Differential lipids
Negative	PS(18:0_22:6)	-H	C46 H77 O10 N1 P1	834.529	9.34404	PS	(18:0_22:6)	0.00116436	0.00473417	0.77507	1.68448	Differential lipids
Negative	PA(20:3e_24:2)	-H	C47 H84 O7 N0 P1	791.596	9.34566	Ether.L	(20:3e_24:2)	0.00148229	0.0057944	1.48674	1.4289	Differential lipids
Negative	PC(20:2e_20:4)	-HCOO	C49 H87 O9 N1 P1	864.612	9.4009	Ether.L	(20:2e_20:4)	4.03083e-08	1.42994e-06	0.665263	1.3305	Differential lipids
Negative	PI(16:0_18:2)	-H	C43 H78 O13 N0 P1	833.519	9.40411	PI	(16:0_18:2)	0.000117024	0.00073153	0.725475	1.50597	Differential lipids
Negative	PS(20:3_18:2)	-H	C44 H75 O10 N1 P1	808.513	9.42757	PS	(20:3_18:2)	0.00066064	0.00294332	0.79406	1.78012	Differential lipids
Negative	PI(16:0_16:0)	-H	C41 H78 O13 N0 P1	809.519	9.44405	PI	(16:0_16:0)	3.94982e-05	0.000314408	0.735035	1.83152	Differential lipids
Negative	PE(22:6+3O_20:4)	-H	C47 H73 O11 N1 P1	858.493	9.45918	Oxid.L	(22:6+3O_20:4)	3.5298e-07	7.76555e-06	0.631211	2.06265	Differential lipids
Negative	PS(18:0_22:4)	-H	C46 H81 O10 N1 P1	838.56	9.48155	PS	(18:0_22:4)	5.14933e-05	0.000384573	0.808975	1.39209	Differential lipids
Negative	PC(18:0_22:6)	-HCOO	C49 H85 O10 N1 P1	878.592	9.5173	PC	(18:0_22:6)	0.000642241	0.00287943	0.812911	1.25572	Differential lipids
Negative	PC(18:2e_18:2)	-HCOO	C45 H83 O9 N1 P1	812.581	9.55859	Ether.L	(18:2e_18:2)	0.000923146	0.00386414	0.71668	1.25979	Differential lipids
Negative	PA(18:0_22:5)	-H	C43 H74 O8 N0 P1	749.513	9.59042	PA	(18:0_22:5)	7.45735e-06	8.67376e-05	0.812566	1.45533	Differential lipids
Negative	PA(22:5_24:2)	-H	C49 H82 O8 N0 P1	829.575	9.66472	PA	(22:5_24:2)	0.000164872	0.000966752	0.793935	1.3246	Differential lipids
Negative	PE(17:0_18:2)	-H	C40 H75 O8 N1 P1	728.524	9.67409	PE	(17:0_18:2)	2.48605e-08	9.93718e-07	1.38818	2.27454	Differential lipids
Negative	PE(16:0_22:5)	-H	C43 H75 O8 N1 P1	764.524	9.6961	PE	(16:0_22:5)	0.00203091	0.00753428	0.801098	1.00906	Differential lipids
Negative	PC(18:1e_18:2)	-HCOO	C45 H85 O9 N1 P1	814.597	9.75394	Ether.L	(18:1e_18:2)	3.0059e-10	4.59518e-08	0.767834	2.31841	Differential lipids
Negative	PE(18:1_20:3)	-H	C43 H77 O8 N1 P1	766.539	9.836	PE	(18:1_20:3)	0.00474699	0.015257	0.664865	1.05142	Differential lipids
Negative	PC(16:1e_20:3)	-HCOO	C45 H83 O9 N1 P1	812.581	9.85822	Ether.L	(16:1e_20:3)	7.12661e-07	1.40454e-05	0.754554	1.96823	Differential lipids
Negative	PS(20:3_22:4)	-H	C48 H79 O10 N1 P1	860.545	9.98284	PS	(20:3_22:4)	2.87849e-07	6.75137e-06	0.713145	2.05423	Differential lipids
Negative	PE(16:1e_18:2)	-H	C39 H73 O7 N1 P1	698.513	9.98482	Ether.L	(16:1e_18:2)	2.86152e-06	4.14336e-05	0.823572	2.05124	Differential lipids
Negative	PC(16:0e_18:2)	-HCOO	C43 H83 O9 N1 P1	788.581	10.061	Ether.L	(16:0e_18:2)	4.97635e-07	1.03845e-05	0.724574	1.48504	Differential lipids
Negative	PE(18:1e_22:4)	-H	C45 H81 O7 N1 P1	778.576	10.0869	Ether.L	(18:1e_22:4)	0.000345221	0.0017558	0.739115	1.37841	Differential lipids
Negative	PE(18:2e_18:2)	-H	C41 H75 O7 N1 P1	724.529	10.1222	Ether.L	(18:2e_18:2)	3.98658e-07	8.63658e-06	0.749086	2.18181	Differential lipids
Negative	PS(22:4_18:2)	-H	C46 H77 O10 N1 P1	834.529	10.141	PS	(22:4_18:2)	1.60778e-10	3.2592e-08	0.628506	2.1522	Differential lipids
Negative	PC(18:0_20:4)	-HCOO	C47 H85 O10 N1 P1	854.592	10.2656	PC	(18:0_20:4)	9.39287e-07	1.75375e-05	0.825354	1.64918	Differential lipids
Negative	PC(18:0_22:5)	-HCOO	C49 H87 O10 N1 P1	880.607	10.2714	PC	(18:0_22:5)	3.20222e-06	4.45486e-05	0.755684	1.08388	Differential lipids
Negative	dMePE(16:0_18:3)	-H	C41 H75 O8 N1 P1	740.524	10.299	PE	(16:0_18:3)	0.00183016	0.00687947	0.788177	1.3325	Differential lipids
Negative	PC(16:0e_20:3)	-HCOO	C45 H85 O9 N1 P1	814.597	10.3166	Ether.L	(16:0e_20:3)	7.76524e-13	2.20378e-09	0.669431	2.52612	Differential lipids
Negative	PC(18:1e_20:3)	-HCOO	C47 H87 O9 N1 P1	840.612	10.3635	Ether.L	(18:1e_20:3)	1.10923e-11	1.04933e-08	0.625068	1.35666	Differential lipids
Negative	dMePE(22:5+O_20:4)	-H	C49 H79 O9 N1 P1	856.55	10.418	Oxid.L	(22:5+O_20:4)	0.0081326	0.0237696	0.792714	1.15319	Differential lipids
Negative	PC(18:1e_22:6)	-HCOO	C49 H85 O9 N1 P1	862.597	10.4524	Ether.L	(18:1e_22:6)	0.000572933	0.0026353	0.758798	1.05102	Differential lipids
Negative	PS(20:1e_20:4)	-H	C46 H81 O9 N1 P1	822.565	10.5238	Ether.L	(20:1e_20:4)	0.000489731	0.00233197	0.470628	1.10011	Differential lipids
Negative	PG(18:0_18:1)	-H	C42 H80 O10 N0 P1	775.549	10.5318	PG	(18:0_18:1)	0.000134752	0.000822424	0.800154	1.38583	Differential lipids
Negative	PE(18:2e_22:5)	-H	C45 H77 O7 N1 P1	774.544	10.5365	Ether.L	(18:2e_22:5)	8.30816e-06	9.2829e-05	0.799209	1.23635	Differential lipids
Negative	PC(16:2e_20:1)	-HCOO	C45 H85 O9 N1 P1	814.597	10.6047	Ether.L	(16:2e_20:1)	1.42333e-07	3.7402e-06	0.675834	1.68089	Differential lipids
Negative	PI(18:1e_18:0)	-H	C45 H86 O12 N0 P1	849.586	10.7003	Ether.L	(18:1e_18:0)	6.33558e-06	7.58666e-05	0.740944	1.78721	Differential lipids
Negative	dMePE(18:0_18:2)	-H	C43 H81 O8 N1 P1	770.571	10.739	PE	(18:0_18:2)	1.49057e-10	3.2592e-08	0.829569	2.47297	Differential lipids
Negative	PE(18:0e_20:5)	-H	C43 H77 O7 N1 P1	750.544	10.7558	Ether.L	(18:0e_20:5)	2.27521e-08	9.35805e-07	0.715209	2.11541	Differential lipids
Negative	PS(18:1e_22:4)	-H	C46 H81 O9 N1 P1	822.565	10.8369	Ether.L	(18:1e_22:4)	7.13621e-05	0.000500063	0.689648	1.5078	Differential lipids
Negative	PI(16:0_19:0)	-H	C44 H84 O13 N0 P1	851.566	10.8721	PI	(16:0_19:0)	0.0111101	0.0309926	4.3205	1.20061	Differential lipids
Negative	PC(18:1_20:3)	-HCOO	C47 H85 O10 N1 P1	854.592	10.9407	PC	(18:1_20:3)	0.00124567	0.00500743	0.669957	1.4722	Differential lipids
Negative	PC(20:2e_20:4)	-HCOO	C49 H87 O9 N1 P1	864.612	10.9506	Ether.L	(20:2e_20:4)	4.48992e-08	1.57314e-06	0.686092	1.12252	Differential lipids
Negative	PC(18:0_20:3)	-HCOO	C47 H87 O10 N1 P1	856.607	11.0366	PC	(18:0_20:3)	0.00169175	0.00643591	0.53872	1.16471	Differential lipids
Negative	PC(16:0e_22:4)	-HCOO	C47 H87 O9 N1 P1	840.612	11.0432	Ether.L	(16:0e_22:4)	3.36211e-11	1.5528e-08	0.750254	2.07965	Differential lipids
Negative	PE(16:0e_20:3)	-H	C41 H77 O7 N1 P1	726.544	11.0512	Ether.L	(16:0e_20:3)	0.000489731	0.00233197	0.828152	1.60613	Differential lipids
Negative	PE(18:2+8O_18:1)	-H	C41 H75 O16 N1 P1	868.483	11.0684	Oxid.L	(18:2+8O_18:1)	4.82041e-05	0.000362897	0.774188	1.68248	Differential lipids
Negative	PC(18:1e_22:4)	-HCOO	C49 H89 O9 N1 P1	866.628	11.0877	Ether.L	(18:1e_22:4)	1.20303e-07	3.34735e-06	0.680026	1.12012	Differential lipids
Negative	PC(17:0_18:1)	-HCOO	C44 H85 O10 N1 P1	818.592	11.1335	PC	(17:0_18:1)	5.08871e-06	6.56444e-05	1.56986	1.68538	Differential lipids
Negative	dMePE(18:0_18:2)	-H	C43 H81 O8 N1 P1	770.571	11.2742	PE	(18:0_18:2)	0.000679527	0.00301328	0.829038	1.71165	Differential lipids
Negative	PS(18:2+3O_22:5)	-H	C46 H75 O13 N1 P1	880.498	11.28	Oxid.L	(18:2+3O_22:5)	1.52261e-08	7.08389e-07	0.746196	1.82073	Differential lipids
Negative	PE(22:6+3O_22:4)	-H	C49 H77 O11 N1 P1	886.524	11.3319	Oxid.L	(22:6+3O_22:4)	7.03976e-09	4.07732e-07	0.62799	2.20302	Differential lipids
Negative	PI(16:1e_18:1)	-H	C43 H80 O12 N0 P1	819.539	11.333	Ether.L	(16:1e_18:1)	1.99767e-09	1.95496e-07	0.750883	2.36478	Differential lipids
Negative	dMePE(18:0_20:3)	-H	C45 H83 O8 N1 P1	796.586	11.4119	PE	(18:0_20:3)	4.06806e-07	8.74633e-06	0.76798	2.0099	Differential lipids
Negative	PS(20:2_18:2)	-H	C44 H77 O10 N1 P1	810.529	11.4493	PS	(20:2_18:2)	0.00025637	0.00138851	0.801566	1.59032	Differential lipids
Negative	PC(19:0_20:4)	-HCOO	C48 H87 O10 N1 P1	868.607	11.6023	PC	(19:0_20:4)	0.000781724	0.00336651	0.817293	1.2806	Differential lipids
Negative	PE(20:3e_22:4)	-H	C47 H81 O7 N1 P1	802.576	11.7184	Ether.L	(20:3e_22:4)	0.00312976	0.0108057	0.827694	1.42408	Differential lipids
Negative	PC(18:0e_22:5)	-HCOO	C49 H89 O9 N1 P1	866.628	11.8127	Ether.L	(18:0e_22:5)	2.07405e-05	0.000188658	0.807543	1.41997	Differential lipids
Negative	dMePE(22:6+3O_20:4)	-H	C49 H77 O11 N1 P1	886.524	12.0967	Oxid.L	(22:6+3O_20:4)	2.49336e-07	6.04799e-06	0.449944	2.08487	Differential lipids
Negative	PE(18:0_20:3)	-H	C43 H79 O8 N1 P1	768.555	12.1092	PE	(18:0_20:3)	2.97103e-06	4.23707e-05	0.764068	1.96402	Differential lipids
Negative	PE(18:1e_22:5)	-H	C45 H79 O7 N1 P1	776.56	12.1601	Ether.L	(18:1e_22:5)	2.43163e-08	9.85851e-07	0.817845	1.50987	Differential lipids
Negative	PC(18:0_22:4)	-HCOO	C49 H89 O10 N1 P1	882.623	12.2444	PC	(18:0_22:4)	5.47562e-06	6.96852e-05	0.768039	1.58103	Differential lipids
Negative	dMePE(22:6+3O_20:4)	-H	C49 H77 O11 N1 P1	886.524	12.307	Oxid.L	(22:6+3O_20:4)	3.94385e-08	1.41679e-06	0.580684	2.08981	Differential lipids
Negative	PE(22:6+3O_18:1)	-H	C45 H75 O11 N1 P1	836.508	12.3161	Oxid.L	(22:6+3O_18:1)	0.00032064	0.00165752	0.79543	1.04138	Differential lipids
Negative	dMePE(20:3e_20:4)	-H	C47 H81 O7 N1 P1	802.576	12.401	Ether.L	(20:3e_20:4)	0.000172671	0.00100213	0.764048	1.41515	Differential lipids
Negative	PC(18:0_20:3)	-HCOO	C47 H87 O10 N1 P1	856.607	12.4028	PC	(18:0_20:3)	0.00108797	0.00445549	0.794445	1.1534	Differential lipids
Negative	PC(18:1e_20:3)	-HCOO	C47 H87 O9 N1 P1	840.612	12.637	Ether.L	(18:1e_20:3)	0.000382606	0.001895	0.790715	1.59546	Differential lipids
Negative	PI(14:0e_18:0)	-H	C41 H80 O12 N0 P1	795.539	12.829	Ether.L	(14:0e_18:0)	2.90148e-08	1.09792e-06	0.753579	2.4882	Differential lipids
Negative	PC(20:0_20:4)	-HCOO	C49 H89 O10 N1 P1	882.623	13.0106	PC	(20:0_20:4)	0.000134752	0.000822424	0.416594	1.06483	Differential lipids
Negative	PE(18:1e_20:3)	-H	C43 H79 O7 N1 P1	752.56	13.0444	Ether.L	(18:1e_20:3)	0.00105873	0.00434831	0.665142	1.39654	Differential lipids
Negative	PC(18:0e_20:3)	-HCOO	C47 H89 O9 N1 P1	842.628	13.0524	Ether.L	(18:0e_20:3)	4.78031e-07	1.01243e-05	0.75597	1.91866	Differential lipids
Negative	PS(18:0_18:0)	-H	C42 H81 O10 N1 P1	790.56	13.1262	PS	(18:0_18:0)	0.00110287	0.00449703	1.20704	1.14154	Differential lipids
Negative	PE(18:0e_20:3)	-H	C43 H81 O7 N1 P1	754.576	13.1608	Ether.L	(18:0e_20:3)	5.50097e-07	1.13129e-05	0.697961	2.10134	Differential lipids
Negative	PE(20:0_20:4)	-H	C45 H81 O8 N1 P1	794.571	13.1651	PE	(20:0_20:4)	0.000511321	0.00242259	0.604712	1.25877	Differential lipids
Negative	PE(18:1e_20:3)	-H	C43 H79 O7 N1 P1	752.56	13.1672	Ether.L	(18:1e_20:3)	0.000115196	0.000721693	0.811444	1.75681	Differential lipids
Negative	dMePE(18:0_20:4)	-H	C45 H81 O8 N1 P1	794.571	13.253	PE	(18:0_20:4)	0.00350002	0.0118392	0.776183	1.16825	Differential lipids
Negative	PC(20:0e_20:4)	-HCOO	C49 H91 O9 N1 P1	868.644	13.3633	Ether.L	(20:0e_20:4)	0.000113395	0.000713561	0.784453	1.48388	Differential lipids
Negative	Cer(d14:0_25:2)	-HCOO	C40 H76 O5 N1	650.573	13.3903	Cer	(d14:0_25:2)	0.0160545	0.0418775	1.21335	1.14857	Differential lipids
Negative	Cer(t18:0_22:1)	-HCOO	C41 H80 O6 N1	682.599	13.3935	Cer	(t18:0_22:1)	1.5376e-09	1.61619e-07	1.53966	2.37264	Differential lipids
Negative	PC(20:1e_22:4)	-HCOO	C51 H93 O9 N1 P1	894.659	13.4328	Ether.L	(20:1e_22:4)	2.37936e-05	0.00021102	0.716913	1.28335	Differential lipids
Negative	PS(22:0_20:4)	-H	C48 H85 O10 N1 P1	866.592	13.496	PS	(22:0_20:4)	0.000589866	0.00269572	0.805995	1.15474	Differential lipids
Negative	PA(24:0_22:4)	-H	C49 H88 O8 N0 P1	835.622	13.503	PA	(24:0_22:4)	2.23861e-06	3.42584e-05	0.817553	1.48778	Differential lipids
Negative	PC(20:0_22:4)	-HCOO	C51 H93 O10 N1 P1	910.654	13.5317	PC	(20:0_22:4)	8.61183e-06	9.50987e-05	0.743784	1.11724	Differential lipids
Negative	PC(18:1e_22:2)	-HCOO	C49 H93 O9 N1 P1	870.659	13.5437	Ether.L	(18:1e_22:2)	9.52604e-05	0.000622924	0.758713	1.33728	Differential lipids
Negative	PC(18:0_18:2)	-HCOO	C45 H85 O10 N1 P1	830.592	13.5487	PC	(18:0_18:2)	4.66397e-05	0.000355816	0.806634	1.49666	Differential lipids
Negative	PE(20:1_20:2)	-H	C45 H83 O8 N1 P1	796.586	13.5543	PE	(20:1_20:2)	0.000302165	0.00158511	0.773151	1.11536	Differential lipids
Negative	Cer(d17:0_24:1)	-HCOO	C42 H82 O5 N1	680.62	13.565	Cer	(d17:0_24:1)	1.45574e-08	7.00234e-07	1.38435	2.11207	Differential lipids
Negative	Cer(d18:1_22:1)	-HCOO	C41 H78 O5 N1	664.589	13.695	Cer	(d18:1_22:1)	1.48881e-08	7.04207e-07	2.14661	2.45899	Differential lipids
Negative	PC(16:0_18:1)	-HCOO	C43 H83 O10 N1 P1	804.576	13.745	PC	(16:0_18:1)	0.0033308	0.0113207	0.774504	1.08249	Differential lipids
Negative	Hex1Cer(d18:1_22:0)	-HCOO	C47 H90 O10 N1	828.657	13.8715	HexCer	(d18:1_22:0)	0.000134752	0.000822424	0.420555	1.61308	Differential lipids
Negative	Cer(m17:0_24:1)	-HCOO	C42 H82 O4 N1	664.625	13.9357	Cer	(m17:0_24:1)	2.03559e-06	3.26385e-05	1.2782	1.81265	Differential lipids
Negative	Cer(t18:0_24:1)	-HCOO	C43 H84 O6 N1	710.63	13.9373	Cer	(t18:0_24:1)	1.15335e-09	1.30928e-07	1.26442	2.32011	Differential lipids
Negative	Cer(d17:1_24:1)	-HCOO	C42 H80 O5 N1	678.604	13.9521	Cer	(d17:1_24:1)	2.22528e-08	9.28728e-07	1.36191	2.19907	Differential lipids
Negative	PC(20:0e_22:4)	-HCOO	C51 H95 O9 N1 P1	896.675	13.9844	Ether.L	(20:0e_22:4)	7.70378e-08	2.40263e-06	0.689631	1.15087	Differential lipids
Negative	PI(16:0e_24:2)	-H	C49 H92 O12 N0 P1	903.633	13.987	Ether.L	(16:0e_24:2)	0.00054149	0.0025234	0.819867	1.42693	Differential lipids
Negative	Cer(d18:1_22:0+O)	-HCOO	C41 H80 O6 N1	682.599	14.0468	Oxid.L	(d18:1_22:0+O)	0.000126582	0.000782655	2.11871	1.4174	Differential lipids
Negative	PE(20:0e_22:4)	-H	C47 H87 O7 N1 P1	808.623	14.11	Ether.L	(20:0e_22:4)	2.33898e-05	0.000209402	0.775253	1.64299	Differential lipids
Negative	PE(18:1_24:1)	-H	C47 H89 O8 N1 P1	826.633	14.2328	PE	(18:1_24:1)	0.00208416	0.00768162	1.27166	1.21907	Differential lipids
Negative	Hex1Cer(d18:1_24:0)	-HCOO	C49 H94 O10 N1	856.688	14.3161	HexCer	(d18:1_24:0)	4.66397e-05	0.000355816	0.452809	1.56712	Differential lipids
Negative	dMePE(20:1e_22:4)	-H	C49 H89 O7 N1 P1	834.638	14.3407	Ether.L	(20:1e_22:4)	1.82102e-08	8.07506e-07	0.682485	1.17343	Differential lipids
Negative	PC(26:1_18:1)	-HCOO	C53 H101 O10 N1 P1	942.717	14.4949	PC	(26:1_18:1)	8.21369e-08	2.5065e-06	1.78237	1.89367	Differential lipids
Positive	LPC(20:3+2O+Ox)	-H	C28 H51 O10 N1 P1	592.325	0.612863	Oxid.L	(20:3+2O+Ox)	2.2599e-06	3.42584e-05	3.16437	1.33972	Differential lipids
Positive	LSM(d18:1)	-H	C23 H50 O5 N2 P1	465.345	1.40165	LSM	(d18:1)	1.96947e-05	0.000182678	1.34299	1.64786	Differential lipids
Positive	LPC(18:2)	-H	C26 H51 O7 N1 P1	520.34	2.44864	LPL	(18:2)	3.8847e-05	0.000311434	0.772298	1.74908	Differential lipids
Positive	LPE(16:1)	-H	C21 H43 O7 N1 P1	452.277	2.58108	LPL	(16:1)	0.000340168	0.00173321	2.40404	1.33823	Differential lipids
Positive	LPC(20:3)	-H	C28 H53 O7 N1 P1	546.355	2.77	LPL	(20:3)	0.000565196	0.00260394	0.715166	1.53545	Differential lipids
Positive	LPS(20:1)	-H	C26 H51 O9 N1 P1	552.33	3.08217	LPL	(20:1)	3.23008e-05	0.000269617	1.60131	1.54572	Differential lipids
Positive	PE(7:1CHO_16:0)	-H	C28 H53 O9 N1 P1	578.345	3.1635	Oxid.L	(7:1CHO_16:0)	0.000642167	0.00287943	1.82871	1.09871	Differential lipids
Positive	LPC(20:2e)	-H	C28 H57 O6 N1 P1	534.392	3.28119	Ether.L	(20:2e)	0.000442615	0.00213994	0.597391	1.6019	Differential lipids
Positive	PC(4:0_18:2)	-H	C30 H57 O8 N1 P1	590.382	3.42123	PC	(4:0_18:2)	0.000161076	0.00094841	2.29527	1.01286	Differential lipids
Positive	LPC(20:4e)	-H	C28 H53 O6 N1 P1	530.361	3.61607	Ether.L	(20:4e)	0.000526204	0.00248068	1.28611	1.03884	Differential lipids
Positive	LPC(18:1e)	-H	C26 H55 O6 N1 P1	508.376	3.62224	Ether.L	(18:1e)	3.39738e-05	0.000277063	1.22393	1.17026	Differential lipids
Positive	PC(20:4+4O_13:0)	-H	C41 H75 O12 N1 P1	804.502	3.68662	Oxid.L	(20:4+4O_13:0)	2.74877e-05	0.000238563	3.30729	1.35062	Differential lipids
Positive	PS(20:4+4O_18:0)	-H	C44 H79 O14 N1 P1	876.523	3.72731	Oxid.L	(20:4+4O_18:0)	7.56279e-07	1.48022e-05	2.27665	1.64799	Differential lipids
Positive	PE(4:0_21:1)	-H	C30 H59 O8 N1 P1	592.397	3.93976	PE	(4:0_21:1)	1.54442e-05	0.00015272	2.27308	1.5951	Differential lipids
Positive	PC(4:0_18:0)	-Na	C30 H60 O8 N1 P1 Na1	616.395	4.04463	PC	(4:0_18:0)	6.26723e-05	0.000445774	1.89446	1.08723	Differential lipids
Positive	LPC(22:1)	-H	C30 H61 O7 N1 P1	578.418	4.08814	LPL	(22:1)	5.23474e-05	0.000389926	1.47649	1.51972	Differential lipids
Positive	PC(20:4+4O_18:0)	-H	C46 H85 O12 N1 P1	874.58	4.09	Oxid.L	(20:4+4O_18:0)	9.67884e-05	0.000630013	1.75588	1.48708	Differential lipids
Positive	Cholesterol	+H-H2O	C27 H45 O0	369.352	4.11084	CHO	()	5.72346e-09	3.60959e-07	1.25407	2.29601	Differential lipids
Positive	PS(9:0_24:1)	-H	C39 H75 O10 N1 P1	748.512	4.16279	PS	(9:0_24:1)	5.78412e-06	7.26342e-05	2.55674	1.35719	Differential lipids
Positive	PC(20:4+3O_16:0)	-H	C44 H81 O11 N1 P1	830.554	4.21939	Oxid.L	(20:4+3O_16:0)	0.0081326	0.0237696	1.32939	1.39803	Differential lipids
Positive	PS(18:1_18:1)	-Na	C42 H78 O10 N1 P1 Na1	810.526	4.234	PS	(18:1_18:1)	0.00725217	0.0217335	1.97238	1.23028	Differential lipids
Positive	PC(18:3+OO_16:0)	-Na	C42 H78 O10 N1 P1 Na1	810.526	4.24862	Oxid.L	(18:3+OO_16:0)	0.00301452	0.0104587	2.14759	1.29638	Differential lipids
Positive	PE(18:3+O_16:0)	-H	C39 H73 O9 N1 P1	730.502	4.293	Oxid.L	(18:3+O_16:0)	1.31902e-05	0.000133216	3.35178	1.45462	Differential lipids
Positive	PE(16:0p_6:0)	-H	C27 H55 O7 N1 P1	536.371	4.29361	Ether.L	(16:0p_6:0)	0.000325421	0.00167917	2.08889	1.40954	Differential lipids
Positive	PC(12:3COOH_24:0)	-H	C44 H81 O10 N1 P1	814.559	4.403	Oxid.L	(12:3COOH_24:0)	0.00162622	0.00623676	1.63609	1.29694	Differential lipids
Positive	Cer(d19:2_14:0+O)	-H	C33 H64 O4 N1	538.483	4.54068	Oxid.L	(d19:2_14:0+O)	6.17682e-06	7.54546e-05	3.18748	1.14892	Differential lipids
Positive	PC(24:2_10:1)	-H	C42 H79 O8 N1 P1	756.554	4.69747	PC	(24:2_10:1)	0.00026418	0.00141728	1.72203	1.43126	Differential lipids
Positive	PS(18:0_18:3)	-H	C42 H77 O10 N1 P1	786.528	4.72893	PS	(18:0_18:3)	1.7393e-05	0.000168468	4.85241	1.20382	Differential lipids
Positive	PS(20:5_22:6)	-H	C48 H73 O10 N1 P1	854.497	4.78988	PS	(20:5_22:6)	1.03745e-08	5.55525e-07	1.72054	1.63849	Differential lipids
Positive	PS(18:2_22:6)	-Na	C46 H74 O10 N1 P1 Na1	854.494	4.79491	PS	(18:2_22:6)	7.03886e-09	4.07732e-07	1.90263	1.65283	Differential lipids
Positive	PC(16:0_14:4)	-H	C38 H69 O8 N1 P1	698.476	4.842	PC	(16:0_14:4)	1.71461e-05	0.000166646	2.1043	1.33173	Differential lipids
Positive	LPC(24:1)	-H	C32 H65 O7 N1 P1	606.449	4.86239	LPL	(24:1)	7.07183e-08	2.3337e-06	1.43146	1.87149	Differential lipids
Positive	TG(18:4_10:2_11:2)	-Na	C42 H64 O6 Na1	687.46	4.92648	TG	(18:4_10:2_11:2)	1.16868e-05	0.00012017	3.8637	1.20854	Differential lipids
Positive	PS(18:0_18:3)	-H	C42 H77 O10 N1 P1	786.528	4.93666	PS	(18:0_18:3)	5.40925e-05	0.000397731	2.5999	1.11011	Differential lipids
Positive	PE(16:0_16:0)	-Na	C37 H74 O8 N1 P1 Na1	714.504	4.94323	PE	(16:0_16:0)	2.86152e-06	4.14336e-05	2.28002	1.47746	Differential lipids
Positive	PE(16:0_18:3)	-H	C39 H73 O8 N1 P1	714.507	4.9444	PE	(16:0_18:3)	2.65401e-06	3.92296e-05	2.3231	1.5137	Differential lipids
Positive	PC(20:4+3O_18:0)	-H	C46 H85 O11 N1 P1	858.585	4.95918	Oxid.L	(20:4+3O_18:0)	6.10921e-06	7.53824e-05	2.38635	1.60139	Differential lipids
Positive	PE(18:3+O_16:0)	-H	C39 H73 O9 N1 P1	730.502	4.992	Oxid.L	(18:3+O_16:0)	7.06384e-06	8.31833e-05	2.87964	1.49344	Differential lipids
Positive	PS(18:0_22:6)	-H	C46 H79 O10 N1 P1	836.544	5.06367	PS	(18:0_22:6)	7.73125e-06	8.91922e-05	1.48419	1.52302	Differential lipids
Positive	PC(20:4+OO_16:0)	-H	C44 H81 O10 N1 P1	814.559	5.06546	Oxid.L	(20:4+OO_16:0)	2.00376e-05	0.000184035	1.77909	1.49499	Differential lipids
Positive	SM(d16:1_14:0)	-Na	C35 H71 O6 N2 P1 Na1	669.494	5.14436	SM	(d16:1_14:0)	3.23008e-05	0.000269617	1.46194	1.53282	Differential lipids
Positive	PE(16:0_18:3)	-H	C39 H73 O8 N1 P1	714.507	5.14718	PE	(16:0_18:3)	6.45175e-06	7.66112e-05	2.13206	1.57768	Differential lipids
Positive	PE(16:0_16:0)	-Na	C37 H74 O8 N1 P1 Na1	714.504	5.15581	PE	(16:0_16:0)	0.00065138	0.0029158	1.9868	1.14437	Differential lipids
Positive	PC(20:4+O_16:0)	-H	C44 H81 O9 N1 P1	798.564	5.16781	Oxid.L	(20:4+O_16:0)	7.49054e-05	0.000514725	1.52383	1.5602	Differential lipids
Positive	PE(18:1_18:3)	-H	C41 H75 O8 N1 P1	740.522	5.2054	PE	(18:1_18:3)	0.00121254	0.00490199	1.46606	1.15637	Differential lipids
Positive	SM(d18:2_14:0)	-Na	C37 H73 O6 N2 P1 Na1	695.51	5.26222	SM	(d18:2_14:0)	0.000227244	0.00126207	1.20565	1.46	Differential lipids
Positive	TG(22:6_10:2_11:4)	-NH4	C46 H68 O6 N1	730.504	5.28038	TG	(22:6_10:2_11:4)	3.08455e-06	4.33364e-05	3.07703	1.44707	Differential lipids
Positive	PS(18:1+2O_18:0)	-Na	C42 H80 O12 N1 P1 Na1	844.531	5.31962	Oxid.L	(18:1+2O_18:0)	9.96175e-07	1.84781e-05	1.65442	1.67462	Differential lipids
Positive	PC(18:0_8:0)	-Na	C34 H68 O8 N1 P1 Na1	672.457	5.33566	PC	(18:0_8:0)	9.94103e-08	2.90852e-06	2.85508	1.92596	Differential lipids
Positive	PE(16:0_20:5)	-H	C41 H73 O8 N1 P1	738.507	5.39212	PE	(16:0_20:5)	2.07077e-07	5.20074e-06	1.60683	1.7343	Differential lipids
Positive	PI(18:0_20:5)	-H	C47 H82 O13 N0 P1	885.549	5.579	PI	(18:0_20:5)	0.00104427	0.00429515	1.49239	1.13505	Differential lipids
Positive	PE(16:0_20:5)	-H	C41 H73 O8 N1 P1	738.507	5.6293	PE	(16:0_20:5)	3.63329e-05	0.000293769	1.5883	1.49001	Differential lipids
Positive	SM(d18:1_13:0)	-H	C36 H74 O6 N2 P1	661.528	5.68974	SM	(d18:1_13:0)	1.86234e-08	8.13128e-07	1.51852	2.02449	Differential lipids
Positive	PE(16:0_18:2)	-H	C39 H75 O8 N1 P1	716.522	5.69045	PE	(16:0_18:2)	5.67948e-06	7.1957e-05	2.64853	1.54801	Differential lipids
Positive	PC(18:2+O_18:0)	-H	C44 H85 O9 N1 P1	802.596	5.70246	Oxid.L	(18:2+O_18:0)	0.000143418	0.000866001	2.03733	1.51261	Differential lipids
Positive	SM(t18:1_18:3)	-H	C41 H78 O7 N2 P1	741.554	5.74394	SM	(t18:1_18:3)	0.000549287	0.00254719	1.20993	1.39512	Differential lipids
Positive	PE(18:2+O_16:0)	-H	C39 H75 O9 N1 P1	732.517	5.79566	Oxid.L	(18:2+O_16:0)	1.96947e-05	0.000182678	2.29242	1.60131	Differential lipids
Positive	PC(11:1CHO_22:1)	-H	C41 H77 O9 N1 P1	758.533	5.81046	Oxid.L	(11:1CHO_22:1)	0.000689158	0.00303229	1.38601	1.35011	Differential lipids
Positive	LPC(26:1)	-H	C34 H69 O7 N1 P1	634.481	5.87572	LPL	(26:1)	8.93733e-05	0.000595402	1.2083	1.43069	Differential lipids
Positive	PC(18:1+O_16:1)	-H	C42 H81 O9 N1 P1	774.564	5.88148	Oxid.L	(18:1+O_16:1)	7.37062e-05	0.000507714	2.21197	1.51171	Differential lipids
Positive	Cer(d18:1_18:3)	-H	C36 H66 O3 N1	560.504	5.91257	Cer	(d18:1_18:3)	0.00102401	0.00421791	70.1041	2.21524	Differential lipids
Positive	PC(18:4_20:3)	-H	C46 H79 O8 N1 P1	804.554	6.00161	PC	(18:4_20:3)	2.29926e-05	0.000207152	0.800482	1.19218	Differential lipids
Positive	PC(18:1_18:2)	-H	C44 H83 O8 N1 P1	784.585	6.02255	PC	(18:1_18:2)	0.000335184	0.00171706	1.55148	1.34673	Differential lipids
Positive	PE(16:0_20:5)	-H	C41 H73 O8 N1 P1	738.507	6.07702	PE	(16:0_20:5)	1.15338e-07	3.30636e-06	1.52116	1.76931	Differential lipids
Positive	PC(20:4+OO_18:0)	-H	C46 H85 O10 N1 P1	842.591	6.08667	Oxid.L	(20:4+OO_18:0)	0.000164872	0.000966752	1.38891	1.53661	Differential lipids
Positive	Hex3Cer(t18:0_14:0)	-H2O	C50 H94 O18 N1	996.647	6.10601	HexCer	(t18:0_14:0)	8.0275e-10	9.49252e-08	1.48314	1.93171	Differential lipids
Positive	Cer(d18:1_16:1)	-H	C34 H66 O3 N1	536.504	6.11865	Cer	(d18:1_16:1)	0.00560929	0.0175128	2.18095	1.68558	Differential lipids
Positive	Cer(d18:1_18:3)	-H	C36 H66 O3 N1	560.504	6.15787	Cer	(d18:1_18:3)	8.6037e-07	1.64982e-05	38.3611	2.41524	Differential lipids
Positive	PC(18:2+O_16:0)	-H	C42 H81 O9 N1 P1	774.564	6.26027	Oxid.L	(18:2+O_16:0)	4.90522e-06	6.41521e-05	4.10833	1.48181	Differential lipids
Positive	SM(d18:1_22:6)	-H	C45 H80 O6 N2 P1	775.575	6.29613	SM	(d18:1_22:6)	2.23861e-06	3.42584e-05	1.52187	1.79204	Differential lipids
Positive	SM(d16:1_18:3)	-H	C39 H74 O6 N2 P1	697.528	6.2977	SM	(d16:1_18:3)	4.90211e-08	1.67617e-06	1.49065	1.92228	Differential lipids
Positive	SM(d18:1_14:0)	-H	C37 H76 O6 N2 P1	675.544	6.33253	SM	(d18:1_14:0)	1.69149e-09	1.71445e-07	1.47332	2.13814	Differential lipids
Positive	Hex2Cer(t16:0_16:0)	-H2O	C44 H84 O13 N1	834.594	6.39327	HexCer	(t16:0_16:0)	2.54516e-07	6.06988e-06	1.32779	1.83638	Differential lipids
Positive	Hex2Cer(d16:1_16:0)	-H	C44 H84 O13 N1	834.594	6.39988	HexCer	(d16:1_16:0)	2.99869e-07	6.96417e-06	1.31475	1.83529	Differential lipids
Positive	PC(16:0_12:0)	-Na	C36 H72 O8 N1 P1 Na1	700.489	6.40445	PC	(16:0_12:0)	0.0138317	0.0371375	1.31026	1.00761	Differential lipids
Positive	Cer(d18:1_16:0)	-H	C34 H68 O3 N1	538.519	6.43137	Cer	(d18:1_16:0)	3.32078e-07	7.47965e-06	1.45599	1.76227	Differential lipids
Positive	PC(20:4+O_16:0)	-H	C44 H81 O9 N1 P1	798.564	6.47105	Oxid.L	(20:4+O_16:0)	3.85869e-08	1.40397e-06	1.43539	1.89911	Differential lipids
Positive	PC(20:4_20:4)	-Na	C48 H80 O8 N1 P1 Na1	852.551	6.48988	PC	(20:4_20:4)	2.19651e-06	3.40639e-05	0.652314	1.26943	Differential lipids
Positive	PC(18:0_14:4)	-H	C40 H73 O8 N1 P1	726.507	6.52205	PC	(18:0_14:4)	0.000297705	0.00156461	1.51537	1.20693	Differential lipids
Positive	SM(d18:2_18:1)	-H	C41 H80 O6 N2 P1	727.575	6.74488	SM	(d18:2_18:1)	3.98658e-07	8.63658e-06	1.27368	1.58612	Differential lipids
Positive	Hex1Cer(d16:1_16:0)	-H	C38 H74 O8 N1	672.541	6.75439	HexCer	(d16:1_16:0)	0.00136836	0.00542376	1.50015	1.24366	Differential lipids
Positive	PE(16:1_14:0)	-H	C35 H69 O8 N1 P1	662.476	6.84102	PE	(16:1_14:0)	0.00804044	0.0236219	1.62058	1.1378	Differential lipids
Positive	PC(18:1_22:6)	-H	C48 H83 O8 N1 P1	832.585	6.93184	PC	(18:1_22:6)	2.11458e-06	3.33399e-05	0.743602	1.1377	Differential lipids
Positive	PE(30:1_11:3)	-Na	C46 H84 O8 N1 P1 Na1	832.583	6.951	PE	(30:1_11:3)	3.20222e-06	4.45486e-05	0.66867	1.19362	Differential lipids
Positive	SM(d18:1_15:0)	-Na	C38 H77 O6 N2 P1 Na1	711.541	7.12638	SM	(d18:1_15:0)	1.13592e-08	5.88838e-07	1.36403	2.1232	Differential lipids
Positive	PE(18:2+O_18:0)	-H	C41 H79 O9 N1 P1	760.549	7.14129	Oxid.L	(18:2+O_18:0)	1.38672e-06	2.36633e-05	2.20342	1.76186	Differential lipids
Positive	Cer(d17:1_16:0)	-H2O	C33 H64 O2 N1	506.493	7.18155	Cer	(d17:1_16:0)	2.91867e-05	0.000249493	1.5178	1.65353	Differential lipids
Positive	PC(16:0_20:3)	-H	C44 H83 O8 N1 P1	784.585	7.18534	PC	(16:0_20:3)	8.79561e-05	0.000588725	0.773014	1.73053	Differential lipids
Positive	PC(18:1_22:6)	-H	C48 H83 O8 N1 P1	832.585	7.24031	PC	(18:1_22:6)	8.79561e-05	0.000588725	0.720688	1.40688	Differential lipids
Positive	LPC(28:0)	-H	C36 H75 O7 N1 P1	664.528	7.24328	LPL	(28:0)	0.000327832	0.00168854	1.32536	1.31149	Differential lipids
Positive	PC(18:1_13:0)	-H	C39 H77 O8 N1 P1	718.538	7.248	PC	(18:1_13:0)	3.17607e-05	0.000267469	1.37703	1.69794	Differential lipids
Positive	Hex3Cer(d18:1_16:0+O)	-H	C52 H98 O19 N1	1040.67	7.32115	Oxid.L	(d18:1_16:0+O)	0.000106453	0.000677388	1.28521	1.49233	Differential lipids
Positive	Hex3Cer(t18:0_16:0+O)	-H2O	C52 H98 O19 N1	1040.67	7.363	Oxid.L	(t18:0_16:0+O)	0.000195197	0.00111687	1.26906	1.49742	Differential lipids
Positive	SM(d17:1_13:0)	-H	C35 H72 O6 N2 P1	647.512	7.399	SM	(d17:1_13:0)	2.39279e-07	5.85409e-06	1.49316	1.95186	Differential lipids
Positive	SM(t18:0_16:1)	-H	C39 H80 O7 N2 P1	719.57	7.41702	SM	(t18:0_16:1)	2.91578e-06	4.17928e-05	1.34948	1.71127	Differential lipids
Positive	Cer(d18:2_16:1)	-H	C34 H64 O3 N1	534.488	7.42521	Cer	(d18:2_16:1)	1.5156e-07	3.94612e-06	1.46541	2.1135	Differential lipids
Positive	PC(16:0_20:4)	-Na	C44 H80 O8 N1 P1 Na1	804.551	7.47408	PC	(16:0_20:4)	0.00952582	0.0273074	0.774043	1.07576	Differential lipids
Positive	PE(18:3e_18:3)	-H	C41 H73 O7 N1 P1	722.512	7.4754	Ether.L	(18:3e_18:3)	0.00192814	0.00718118	0.687171	1.24553	Differential lipids
Positive	PC(18:3e_18:2)	-H	C44 H81 O7 N1 P1	766.575	7.49639	Ether.L	(18:3e_18:2)	0.00452369	0.0147059	0.744708	1.22876	Differential lipids
Positive	Hex2Cer(d18:1_16:0+O)	-H	C46 H88 O14 N1	878.62	7.51272	Oxid.L	(d18:1_16:0+O)	0.0153894	0.040515	1.31446	1.08546	Differential lipids
Positive	Hex2Cer(t18:0_16:0+O)	-H2O	C46 H88 O14 N1	878.62	7.51443	Oxid.L	(t18:0_16:0+O)	0.0183938	0.0468596	1.30573	1.0768	Differential lipids
Positive	PC(16:0_20:4)	-Na	C44 H80 O8 N1 P1 Na1	804.551	7.72515	PC	(16:0_20:4)	0.000172671	0.00100213	0.772647	1.37198	Differential lipids
Positive	PS(22:3_20:4)	-H	C48 H81 O10 N1 P1	862.559	7.76107	PS	(22:3_20:4)	0.000975324	0.00405861	0.789313	1.19808	Differential lipids
Positive	PE(16:1p_18:1)	-H	C39 H75 O7 N1 P1	700.528	7.86196	Ether.L	(16:1p_18:1)	4.33014e-09	3.00074e-07	1.9433	1.47107	Differential lipids
Positive	SM(d18:1_24:5)	-H	C47 H86 O6 N2 P1	805.622	7.8769	SM	(d18:1_24:5)	6.06619e-05	0.000435845	1.37226	1.2796	Differential lipids
Positive	PC(15:0_18:2)	-H	C41 H79 O8 N1 P1	744.554	7.97773	PC	(15:0_18:2)	0.00645824	0.0197293	1.26298	1.22153	Differential lipids
Positive	PC(16:2e_22:4)	-H	C46 H83 O7 N1 P1	792.59	8.0723	Ether.L	(16:2e_22:4)	6.20108e-07	1.24813e-05	0.621622	1.40743	Differential lipids
Positive	Hex1Cer(t18:0_16:1)	-H2O	C40 H76 O8 N1	698.557	8.10874	HexCer	(t18:0_16:1)	0.000130607	0.000802299	1.24703	1.36821	Differential lipids
Positive	PE(22:4_20:4)	-H	C47 H79 O8 N1 P1	816.554	8.1242	PE	(22:4_20:4)	0.00534953	0.0168876	0.772721	1.26449	Differential lipids
Positive	PC(25:0_12:4)	-Na	C45 H82 O8 N1 P1 Na1	818.567	8.13	PC	(25:0_12:4)	0.000399709	0.00196623	0.803325	1.2325	Differential lipids
Positive	PC(16:0_20:4)	-Na	C44 H80 O8 N1 P1 Na1	804.551	8.17097	PC	(16:0_20:4)	4.00397e-06	5.43697e-05	0.825153	2.10947	Differential lipids
Positive	PC(18:3e_16:0)	-Na	C42 H80 O7 N1 P1 Na1	764.556	8.2566	Ether.L	(18:3e_16:0)	0.000159859	0.0009432	0.734473	1.391	Differential lipids
Positive	PS(18:2e_18:1)	-H	C42 H79 O9 N1 P1	772.549	8.319	Ether.L	(18:2e_18:1)	0.000642241	0.00287943	1.3003	1.04804	Differential lipids
Positive	PC(16:2e_22:4)	-H	C46 H83 O7 N1 P1	792.59	8.36103	Ether.L	(16:2e_22:4)	7.37051e-05	0.000507714	0.749615	1.0156	Differential lipids
Positive	Cer(d18:1_24:2)	-H2O	C42 H78 O2 N1	628.603	8.38359	Cer	(d18:1_24:2)	1.17663e-06	2.11346e-05	29.7788	1.41118	Differential lipids
Positive	PE(16:0e_20:4)	-Na	C41 H76 O7 N1 P1 Na1	748.525	8.53186	Ether.L	(16:0e_20:4)	0.000708769	0.00310414	0.70349	1.01716	Differential lipids
Positive	PC(18:3e_16:0)	-H	C42 H81 O7 N1 P1	742.575	8.54145	Ether.L	(18:3e_16:0)	0.000152607	0.000913708	0.68609	1.05367	Differential lipids
Positive	PC(17:0_14:2)	-H	C39 H75 O8 N1 P1	716.522	8.63189	PC	(17:0_14:2)	0.00312976	0.0108057	1.73269	1.37973	Differential lipids
Positive	PC(16:1_13:0)	-H	C37 H73 O8 N1 P1	690.507	8.63566	PC	(16:1_13:0)	7.70399e-08	2.40263e-06	1.46537	2.19751	Differential lipids
Positive	PE(16:0_16:1)	-H	C37 H73 O8 N1 P1	690.507	8.64248	PE	(16:0_16:1)	1.99115e-08	8.56194e-07	1.63963	2.22573	Differential lipids
Positive	PC(15:0_16:0)	-H	C39 H79 O8 N1 P1	720.554	8.67195	PC	(15:0_16:0)	0.000106453	0.000677388	1.48885	1.47514	Differential lipids
Positive	PC(18:3e_18:1)	-H	C44 H83 O7 N1 P1	768.59	8.739	Ether.L	(18:3e_18:1)	0.000660373	0.00294332	0.685438	1.29052	Differential lipids
Positive	PE(30:0_11:4)	-Na	C46 H84 O8 N1 P1 Na1	832.583	8.7489	PE	(30:0_11:4)	1.59247e-08	7.2894e-07	0.673646	2.57681	Differential lipids
Positive	PC(18:0_20:5)	-Na	C46 H82 O8 N1 P1 Na1	830.567	8.78728	PC	(18:0_20:5)	0.000698915	0.00306572	0.796124	1.51417	Differential lipids
Positive	PC(16:1_13:0)	-H	C37 H73 O8 N1 P1	690.507	8.86237	PC	(16:1_13:0)	0.000207469	0.00117291	1.37704	1.60712	Differential lipids
Positive	PC(14:1e_16:0)	-H	C38 H77 O7 N1 P1	690.543	8.88721	Ether.L	(14:1e_16:0)	8.01474e-06	9.02613e-05	1.28747	1.42368	Differential lipids
Positive	PE(16:0p_18:3)	-H	C39 H73 O7 N1 P1	698.512	8.95209	Ether.L	(16:0p_18:3)	0.000201015	0.00114555	0.56266	1.14702	Differential lipids
Positive	PS(18:0_20:4)	-H	C44 H79 O10 N1 P1	812.544	8.99066	PS	(18:0_20:4)	0.000606866	0.00274687	0.808519	1.40358	Differential lipids
Positive	Cer(t17:0_16:0)	-H2O	C33 H66 O3 N1	524.504	8.99612	Cer	(t17:0_16:0)	4.15114e-07	8.85786e-06	1.48483	1.99162	Differential lipids
Positive	Cer(d17:1_16:0)	-H2O	C33 H64 O2 N1	506.493	9.01733	Cer	(d17:1_16:0)	7.95467e-08	2.45384e-06	1.35067	2.20013	Differential lipids
Positive	PC(18:4_20:0)	-Na	C46 H84 O8 N1 P1 Na1	832.583	9.02381	PC	(18:4_20:0)	5.04893e-10	6.51312e-08	0.706079	2.47819	Differential lipids
Positive	PC(15:0_18:1)	-H	C41 H81 O8 N1 P1	746.569	9.18573	PC	(15:0_18:1)	1.18744e-06	2.11947e-05	1.28522	1.65997	Differential lipids
Positive	Cer(d18:0_16:0)	-H	C34 H70 O3 N1	540.535	9.19024	Cer	(d18:0_16:0)	0.00804044	0.0236219	1.31605	1.25344	Differential lipids
Positive	Cer(d18:1_16:0+O)	-H	C34 H68 O4 N1	554.514	9.2429	Oxid.L	(d18:1_16:0+O)	0.000306688	0.00160587	1.25148	1.0852	Differential lipids
Positive	PC(18:4_20:0)	-Na	C46 H84 O8 N1 P1 Na1	832.583	9.24295	PC	(18:4_20:0)	2.37936e-05	0.00021102	0.763429	1.48828	Differential lipids
Positive	Cer(t18:0_16:0+O)	-H2O	C34 H68 O4 N1	554.514	9.24368	Oxid.L	(t18:0_16:0+O)	0.00024506	0.00134262	1.25162	1.08837	Differential lipids
Positive	Cer(d18:1_16:1)	-H	C34 H66 O3 N1	536.504	9.26189	Cer	(d18:1_16:1)	4.40115e-05	0.00034409	1.22668	1.43602	Differential lipids
Positive	PE(15:0_18:1)	-H	C38 H75 O8 N1 P1	704.522	9.27809	PE	(15:0_18:1)	0.00320881	0.0109983	1.65093	1.46791	Differential lipids
Positive	PC(15:0_18:1)	-H	C41 H81 O8 N1 P1	746.569	9.56356	PC	(15:0_18:1)	0.0108854	0.0305265	1.21242	1.14253	Differential lipids
Positive	PC(20:3_20:3)	-Na	C48 H84 O8 N1 P1 Na1	856.583	9.65475	PC	(20:3_20:3)	5.37633e-06	6.87299e-05	0.746941	1.55427	Differential lipids
Positive	PC(16:0_22:4)	-Na	C46 H84 O8 N1 P1 Na1	832.583	9.68465	PC	(16:0_22:4)	3.5298e-07	7.76555e-06	0.808533	1.95792	Differential lipids
Positive	PC(22:4_18:2)	-Na	C48 H84 O8 N1 P1 Na1	856.583	9.72667	PC	(22:4_18:2)	1.33408e-06	2.33711e-05	0.788297	1.63106	Differential lipids
Positive	PC(18:1_12:0)	-H	C38 H75 O8 N1 P1	704.522	9.74442	PC	(18:1_12:0)	2.7898e-10	4.59518e-08	1.3666	2.13385	Differential lipids
Positive	PE(15:0_18:1)	-H	C38 H75 O8 N1 P1	704.522	9.77536	PE	(15:0_18:1)	3.83002e-11	1.5528e-08	1.41485	2.34346	Differential lipids
Positive	PE(17:1_18:1)	-H	C40 H77 O8 N1 P1	730.538	9.85194	PE	(17:1_18:1)	2.37936e-05	0.00021102	1.49441	1.58624	Differential lipids
Positive	PC(16:0_20:3)	-Na	C44 H82 O8 N1 P1 Na1	806.567	9.87485	PC	(16:0_20:3)	0.00733619	0.0218699	0.832982	1.02754	Differential lipids
Positive	PC(20:1e_20:5)	-H	C48 H87 O7 N1 P1	820.621	9.95217	Ether.L	(20:1e_20:5)	8.16019e-06	9.1536e-05	0.743053	1.50387	Differential lipids
Positive	PS(20:3_22:1)	-Na	C48 H86 O10 N1 P1 Na1	890.588	10.1875	PS	(20:3_22:1)	8.26092e-05	0.000560873	1.77808	1.2934	Differential lipids
Positive	PC(16:2e_18:0)	-H	C42 H83 O7 N1 P1	744.59	10.2915	Ether.L	(16:2e_18:0)	0.000230707	0.00127631	0.823794	1.28358	Differential lipids
Positive	PC(18:0_20:4)	-Na	C46 H84 O8 N1 P1 Na1	832.583	10.4078	PC	(18:0_20:4)	2.12859e-08	9.01631e-07	0.738263	2.13284	Differential lipids
Positive	PC(18:3e_18:0)	-H	C44 H85 O7 N1 P1	770.606	10.433	Ether.L	(18:3e_18:0)	7.20303e-09	4.08844e-07	0.738524	2.31414	Differential lipids
Positive	PE(16:0p_18:2)	-H	C39 H75 O7 N1 P1	700.528	10.4419	Ether.L	(16:0p_18:2)	0.00638332	0.0195214	0.812796	1.00545	Differential lipids
Positive	Cer(d18:2_18:0)	-H2O	C36 H68 O2 N1	546.524	10.4534	Cer	(d18:2_18:0)	0.000468993	0.00225212	1.3424	1.47578	Differential lipids
Positive	SM(d18:2_24:2)	-Na	C47 H89 O6 N2 P1 Na1	831.635	10.5604	SM	(d18:2_24:2)	0.00324901	0.0110826	0.7992	1.45581	Differential lipids
Positive	DG(18:2_18:2)	-NH4	C39 H72 O5 N1	634.541	10.5773	DG	(18:2_18:2)	1.18206e-05	0.000121107	0.37	1.43564	Differential lipids
Positive	PE(16:0e_22:6)	-Na	C43 H76 O7 N1 P1 Na1	772.525	10.5965	Ether.L	(16:0e_22:6)	1.20773e-05	0.000123293	0.795173	1.89075	Differential lipids
Positive	Cer(t18:1_18:0)	-H2O	C36 H70 O3 N1	564.535	10.652	Cer	(t18:1_18:0)	0.0189742	0.0479936	1.43769	1.21371	Differential lipids
Positive	PC(20:4+4O_18:2)	-H	C46 H81 O12 N1 P1	870.549	10.7065	Oxid.L	(20:4+4O_18:2)	0.00279556	0.00983122	0.793237	1.49344	Differential lipids
Positive	Cer(t18:0_16:0)	-H2O	C34 H68 O3 N1	538.519	10.7156	Cer	(t18:0_16:0)	8.65602e-05	0.000583511	1.23441	1.50584	Differential lipids
Positive	PC(14:1e_22:5)	-H	C44 H79 O7 N1 P1	764.559	10.8079	Ether.L	(14:1e_22:5)	0.000462265	0.00223113	1.2434	1.09868	Differential lipids
Positive	PC(18:0_15:0)	-H	C41 H83 O8 N1 P1	748.585	10.9449	PC	(18:0_15:0)	1.41502e-05	0.000140907	1.26589	1.7166	Differential lipids
Positive	PC(28:1_10:4)	-H	C46 H83 O8 N1 P1	808.585	11.1556	PC	(28:1_10:4)	0.00283101	0.00994358	0.791838	1.04983	Differential lipids
Positive	Cer(d18:0_16:0)	-H	C34 H70 O3 N1	540.535	11.1621	Cer	(d18:0_16:0)	6.26723e-05	0.000445774	1.30123	1.45493	Differential lipids
Positive	SM(d17:0_19:0)	-H	C41 H86 O6 N2 P1	733.622	11.2478	SM	(d17:0_19:0)	5.34555e-08	1.80603e-06	1.42053	2.30775	Differential lipids
Positive	PC(18:0_22:5)	-Na	C48 H86 O8 N1 P1 Na1	858.598	11.3187	PC	(18:0_22:5)	0.000159859	0.0009432	0.807816	1.13175	Differential lipids
Positive	Hex3Cer(d18:1_22:1)	-H	C58 H108 O18 N1	1106.76	11.5762	HexCer	(d18:1_22:1)	1.35726e-08	6.75774e-07	2.34325	1.72536	Differential lipids
Positive	Cer(d18:1_17:0)	-H2O	C35 H68 O2 N1	534.524	11.6193	Cer	(d18:1_17:0)	1.44136e-06	2.42045e-05	1.2595	1.75955	Differential lipids
Positive	PE(18:1_20:2)	-H	C43 H81 O8 N1 P1	770.569	11.6339	PE	(18:1_20:2)	0.000489731	0.00233197	1.20922	1.37652	Differential lipids
Positive	PE(18:0_18:0)	-Na	C41 H82 O8 N1 P1 Na1	770.567	11.635	PE	(18:0_18:0)	0.000340168	0.00173321	1.21152	1.3735	Differential lipids
Positive	Cer(t18:0_17:0)	-H2O	C35 H70 O3 N1	552.535	11.6495	Cer	(t18:0_17:0)	7.38136e-08	2.38049e-06	1.27355	2.08243	Differential lipids
Positive	PE(18:0e_20:3)	-Na	C43 H82 O7 N1 P1 Na1	778.572	11.7577	Ether.L	(18:0e_20:3)	0.00381508	0.0126931	0.772813	1.18703	Differential lipids
Positive	PE(18:0p_22:6)	-H	C45 H79 O7 N1 P1	776.559	11.838	Ether.L	(18:0p_22:6)	0.0165698	0.0430633	0.72967	1.07633	Differential lipids
Positive	Hex2Cer(d18:1_24:2)	-H	C54 H100 O13 N1	970.719	11.8464	HexCer	(d18:1_24:2)	0.00024506	0.00134262	1.22927	1.08701	Differential lipids
Positive	PE(17:0_18:1)	-H	C40 H79 O8 N1 P1	732.554	12.6494	PE	(17:0_18:1)	0.00910751	0.026161	1.22384	1.07464	Differential lipids
Positive	SM(d18:1_24:4)	-H	C47 H88 O6 N2 P1	807.637	12.8147	SM	(d18:1_24:4)	2.24877e-09	2.12734e-07	1.56069	2.01621	Differential lipids
Positive	DG(18:1_18:2)	-NH4	C39 H74 O5 N1	636.556	12.9624	DG	(18:1_18:2)	0.00211126	0.00776135	0.784472	1.27899	Differential lipids
Positive	Hex3Cer(t18:0_24:0+O)	-H2O	C60 H114 O19 N1	1152.8	13.311	Oxid.L	(t18:0_24:0+O)	1.95944e-06	3.1596e-05	1.70246	1.02743	Differential lipids
Positive	Hex3Cer(d18:1_24:0+O)	-H	C60 H114 O19 N1	1152.8	13.313	Oxid.L	(d18:1_24:0+O)	6.07871e-07	1.23224e-05	1.74363	1.06914	Differential lipids
Positive	CerP(t18:0_24:1)	-H2O	C42 H83 O6 N1 P1	728.595	13.401	Cer	(t18:0_24:1)	0.000948903	0.00396611	1.37618	1.17096	Differential lipids
Positive	SM(t18:0_24:1)	-H	C47 H96 O7 N2 P1	831.695	13.4113	SM	(t18:0_24:1)	1.38172e-10	3.2592e-08	1.31353	2.22463	Differential lipids
Positive	Cer(d18:1_24:1)	-H2O	C42 H80 O2 N1	630.618	13.4124	Cer	(d18:1_24:1)	3.45098e-11	1.5528e-08	1.40987	2.10747	Differential lipids
Positive	Hex3Cer(d18:1_24:1)	-H	C60 H112 O18 N1	1134.79	13.4133	HexCer	(d18:1_24:1)	1.59928e-05	0.000155971	1.2769	1.58626	Differential lipids
Positive	Hex2Cer(t18:0_24:1)	-H2O	C54 H102 O13 N1	972.735	13.4243	HexCer	(t18:0_24:1)	6.71472e-07	1.33261e-05	1.279	1.40774	Differential lipids
Positive	Cer(d18:2_24:1)	-H	C42 H80 O3 N1	646.613	13.4282	Cer	(d18:2_24:1)	2.39279e-07	5.85409e-06	1.61474	1.96418	Differential lipids
Positive	Cer(d18:1_22:0+O)	-H	C40 H80 O4 N1	638.608	13.4568	Oxid.L	(d18:1_22:0+O)	2.70449e-06	3.97686e-05	1.92234	1.08185	Differential lipids
Positive	Cer(d18:1_19:0)	-H2O	C37 H72 O2 N1	562.556	13.4724	Cer	(d18:1_19:0)	7.59312e-06	8.79562e-05	1.26484	1.63819	Differential lipids
Positive	SM(t18:0_24:2)	-H	C47 H94 O7 N2 P1	829.679	13.5004	SM	(t18:0_24:2)	5.08871e-06	6.56444e-05	1.34894	1.51376	Differential lipids
Positive	TG(7:0COOCH3_16:0_16:0)	-NH4	C43 H84 O8 N1	742.619	13.51	Oxid.L	(7:0COOCH3_16:0_16:0)	0.00216644	0.00792313	0.831673	1.1984	Differential lipids
Positive	PC(20:2e_20:2)	-Na	C48 H90 O7 N1 P1 Na1	846.635	13.5425	Ether.L	(20:2e_20:2)	8.02462e-07	1.54924e-05	0.793276	1.66962	Differential lipids
Positive	SM(d18:1_23:1)	-H	C46 H92 O6 N2 P1	799.669	13.5429	SM	(d18:1_23:1)	3.48826e-10	4.71413e-08	1.29765	2.39359	Differential lipids
Positive	SM(d18:1_24:2)	-H	C47 H92 O6 N2 P1	811.669	13.5762	SM	(d18:1_24:2)	5.58998e-05	0.000406779	1.4149	1.48304	Differential lipids
Positive	Cer(t18:1_24:0+O)	-H	C42 H84 O5 N1	682.634	13.5891	Oxid.L	(t18:1_24:0+O)	3.23832e-10	4.59518e-08	1.40571	2.10415	Differential lipids
Positive	DG(18:1_18:1)	-Na	C39 H72 O5 Na1	643.527	13.6371	DG	(18:1_18:1)	0.00900553	0.0259203	0.685346	1.04333	Differential lipids
Positive	SM(d18:1_24:1)	-Na	C47 H93 O6 N2 P1 Na1	835.666	13.6986	SM	(d18:1_24:1)	0.00148229	0.0057944	0.788601	1.23277	Differential lipids
Positive	Cer(d18:1_22:1)	-H2O	C40 H76 O2 N1	602.587	13.7623	Cer	(d18:1_22:1)	2.63593e-05	0.000232322	1.29445	1.73918	Differential lipids
Positive	Cer(t18:1_26:2)	-H2O	C44 H82 O3 N1	672.629	13.803	Cer	(t18:1_26:2)	0.0170996	0.0442779	0.828097	1.38983	Differential lipids
Positive	SM(d18:1_16:0)	-H	C39 H80 O6 N2 P1	703.575	13.831	SM	(d18:1_16:0)	9.21029e-07	1.74259e-05	0.533356	1.58725	Differential lipids
Positive	PE(18:1_22:1)	-H	C45 H87 O8 N1 P1	800.616	13.8457	PE	(18:1_22:1)	0.000549287	0.00254719	1.23457	1.17821	Differential lipids
Positive	Hex1Cer(t18:0_22:0)	-H2O	C46 H90 O8 N1	784.666	13.8983	HexCer	(t18:0_22:0)	4.15506e-06	5.58865e-05	0.584656	1.50806	Differential lipids
Positive	Cer(d18:1_26:1)	-H2O	C44 H84 O2 N1	658.65	13.9113	Cer	(d18:1_26:1)	6.58259e-07	1.31559e-05	1.44733	1.48804	Differential lipids
Positive	Hex3Cer(t18:0_26:1)	-H2O	C62 H116 O18 N1	1162.82	13.9131	HexCer	(t18:0_26:1)	2.28148e-06	3.42584e-05	1.28706	1.41166	Differential lipids
Positive	Hex3Cer(d18:1_26:1)	-H	C62 H116 O18 N1	1162.82	13.9147	HexCer	(d18:1_26:1)	1.25871e-06	2.23263e-05	1.30138	1.43122	Differential lipids
Positive	TG(9:0CHO_16:0_18:1)	-NH4	C46 H88 O7 N1	766.656	13.9392	Oxid.L	(9:0CHO_16:0_18:1)	0.000280473	0.00148504	0.428494	1.47708	Differential lipids
Positive	Cer(d18:0_22:1)	-H	C40 H80 O3 N1	622.613	13.9451	Cer	(d18:0_22:1)	3.2538e-07	7.38742e-06	1.98106	1.9274	Differential lipids
Positive	Cer(d18:1_24:0+O)	-H	C42 H84 O4 N1	666.639	13.9686	Oxid.L	(d18:1_24:0+O)	2.54516e-07	6.06988e-06	1.31798	1.75675	Differential lipids
Positive	Cer(t18:0_24:0+O)	-H2O	C42 H84 O4 N1	666.639	13.9703	Oxid.L	(t18:0_24:0+O)	3.2538e-07	7.38742e-06	1.32325	1.748	Differential lipids
Positive	TG(9:0CHO_16:0_16:0)	-NH4	C44 H86 O7 N1	740.64	13.9772	Oxid.L	(9:0CHO_16:0_16:0)	0.000268168	0.00143326	0.712916	1.53574	Differential lipids
Positive	CerP(d18:1_24:0)	-H	C42 H85 O6 N1 P1	730.611	13.9941	Cer	(d18:1_24:0)	0.00205738	0.00760265	1.20141	1.16838	Differential lipids
Positive	Cer(t17:0_24:1)	-H2O	C41 H80 O3 N1	634.613	14.005	Cer	(t17:0_24:1)	4.33511e-09	3.00074e-07	1.28648	2.15002	Differential lipids
Positive	CerP(t18:0_24:0)	-H2O	C42 H85 O6 N1 P1	730.611	14.0123	Cer	(t18:0_24:0)	0.00372253	0.0124582	1.22431	1.06806	Differential lipids
Positive	TG(18:4_12:0_12:0)	-NH4	C45 H82 O6 N1	732.614	14.0954	TG	(18:4_12:0_12:0)	0.00320881	0.0109983	1.27261	1.17802	Differential lipids
Positive	Cer(m17:1_25:2)	-H	C42 H80 O2 N1	630.618	14.2257	Cer	(m17:1_25:2)	9.73768e-08	2.8787e-06	1.33859	1.99236	Differential lipids
Positive	Cer(t18:0_24:1)	-H2O	C42 H82 O3 N1	648.629	14.2344	Cer	(t18:0_24:1)	1.75394e-07	4.48439e-06	1.27524	1.96754	Differential lipids
Positive	TG(18:1+O_16:1_18:2)	-Na	C55 H98 O7 Na1	893.72	14.2677	Oxid.L	(18:1+O_16:1_18:2)	2.16653e-05	0.000196442	0.393127	1.22043	Differential lipids
Positive	Hex1Cer(t18:0_24:0)	-H2O	C48 H94 O8 N1	812.697	14.372	HexCer	(t18:0_24:0)	3.02728e-06	4.2957e-05	0.564493	1.54685	Differential lipids
Positive	TG(9:0CHO_16:0_18:0)	-NH4	C46 H90 O7 N1	768.671	14.3726	Oxid.L	(9:0CHO_16:0_18:0)	0.0081326	0.0237696	0.819687	1.04208	Differential lipids
Positive	Cer(d18:0_24:1)	-H	C42 H84 O3 N1	650.645	14.3756	Cer	(d18:0_24:1)	7.38136e-08	2.38049e-06	1.36201	1.9248	Differential lipids
Positive	Cer(d18:1_26:0+O)	-H	C44 H88 O4 N1	694.671	14.392	Oxid.L	(d18:1_26:0+O)	9.19759e-12	1.04933e-08	1.39188	2.23395	Differential lipids
Positive	TG(18:2+OO_16:0_18:1)	-Na	C55 H100 O8 Na1	911.731	14.3926	Oxid.L	(18:2+OO_16:0_18:1)	0.0189742	0.0479936	0.394951	1.08525	Differential lipids
Positive	Cer(d19:1_24:1)	-H2O	C43 H82 O2 N1	644.634	14.3986	Cer	(d19:1_24:1)	1.2486e-10	3.2592e-08	1.50026	2.23799	Differential lipids
Positive	TG(20:5+OO_16:0_18:1)	-H	C57 H99 O8	911.733	14.4008	Oxid.L	(20:5+OO_16:0_18:1)	0.0110062	0.0307436	0.433261	1.15385	Differential lipids
Positive	TG(18:2+OO_18:1_18:1)	-Na	C57 H102 O8 Na1	937.747	14.4264	Oxid.L	(18:2+OO_18:1_18:1)	0.000516839	0.00244465	0.0606097	1.0613	Differential lipids
Positive	TG(22:6+OO_16:0_16:1)	-H	C57 H97 O8	909.718	14.4546	Oxid.L	(22:6+OO_16:0_16:1)	0.000252546	0.00137041	0.521242	1.12213	Differential lipids
Positive	Cer(d18:1_23:0)	-H2O	C41 H80 O2 N1	618.618	14.4811	Cer	(d18:1_23:0)	2.72715e-05	0.000237412	1.20912	1.47429	Differential lipids
Positive	PC(30:0_14:2)	-H	C52 H101 O8 N1 P1	898.726	14.5262	PC	(30:0_14:2)	0.000241395	0.00132767	1.36953	1.40325	Differential lipids
Positive	PC(26:1_16:0)	-Na	C50 H98 O8 N1 P1 Na1	894.692	14.5269	PC	(26:1_16:0)	8.39073e-08	2.50662e-06	1.238	1.74557	Differential lipids
Positive	TG(20:4+Ox_18:2_18:2)	-H	C59 H97 O7	917.723	14.543	Oxid.L	(20:4+Ox_18:2_18:2)	3.5149e-09	2.77091e-07	0.515627	1.5485	Differential lipids
Positive	TG(18:4_18:1_18:2)	-H	C57 H97 O6	877.728	14.545	TG	(18:4_18:1_18:2)	3.08151e-10	4.59518e-08	1.72595	1.8182	Differential lipids
Positive	PE(18:0e_22:1)	-H	C45 H91 O7 N1 P1	788.653	14.5463	Ether.L	(18:0e_22:1)	0.000770896	0.00333507	1.24467	1.2007	Differential lipids
Positive	TG(12:0_12:0_14:0)	-NH4	C41 H82 O6 N1	684.614	14.5739	TG	(12:0_12:0_14:0)	1.64935e-06	2.73734e-05	1.70279	1.95867	Differential lipids
Positive	Cer(m18:1_25:0+O)	-H	C43 H86 O3 N1	664.66	14.5869	Oxid.L	(m18:1_25:0+O)	1.45574e-08	7.00234e-07	1.66713	2.00432	Differential lipids
Positive	TG(18:3_14:1_14:1)	-NH4	C49 H88 O6 N1	786.661	14.6066	TG	(18:3_14:1_14:1)	0.00425797	0.0139701	1.32187	1.48008	Differential lipids
Positive	Cer(d18:0_26:2)	-H	C44 H86 O3 N1	676.66	14.6152	Cer	(d18:0_26:2)	5.59291e-09	3.60743e-07	1.31981	1.96509	Differential lipids
Positive	Cer(t18:0_26:1)	-H2O	C44 H86 O3 N1	676.66	14.633	Cer	(t18:0_26:1)	5.59291e-09	3.60743e-07	1.31981	1.96509	Differential lipids
Positive	TG(18:3+Ox_18:1_18:1)	-H	C57 H99 O7	895.739	14.701	Oxid.L	(18:3+Ox_18:1_18:1)	0.017829	0.0457079	0.230295	1.2328	Differential lipids
Positive	TG(16:0_16:0_20:4)	-H	C55 H99 O6	855.744	14.7085	TG	(16:0_16:0_20:4)	1.28146e-07	3.4637e-06	0.199246	1.54821	Differential lipids
Positive	TG(16:0_16:0_18:1)	-Na	C53 H100 O6 Na1	855.741	14.7264	TG	(16:0_16:0_18:1)	0.000248777	0.00135775	0.392689	1.16111	Differential lipids
Positive	PC(28:1_15:0)	-H	C51 H101 O8 N1 P1	886.726	14.7273	PC	(28:1_15:0)	4.81586e-06	6.32751e-05	1.36359	1.54668	Differential lipids
Positive	TG(18:2+O_18:1_18:1)	-Na	C57 H102 O7 Na1	921.752	14.7778	Oxid.L	(18:2+O_18:1_18:1)	0.000204167	0.00116117	0.165123	1.16351	Differential lipids
Positive	Cer(m18:1_26:0+O)	-H	C44 H88 O3 N1	678.676	14.7822	Oxid.L	(m18:1_26:0+O)	9.08729e-06	9.88113e-05	1.35785	1.52435	Differential lipids
Positive	TG(20:4+Ox_16:0_18:2)	-H	C57 H97 O7	893.723	14.7842	Oxid.L	(20:4+Ox_16:0_18:2)	0.000371555	0.00185974	0.452017	1.27121	Differential lipids
Positive	TG(18:3+8O_16:0_20:1)	-NH4	C57 H106 O14 N1	1028.76	14.7965	Oxid.L	(18:3+8O_16:0_20:1)	1.04809e-05	0.000110576	1.99455	1.36712	Differential lipids
Positive	TG(18:2+Ox_16:0_18:1)	-Na	C55 H98 O7 Na1	893.72	14.8041	Oxid.L	(18:2+Ox_16:0_18:1)	9.52604e-05	0.000622924	0.285141	1.30399	Differential lipids
Positive	TG(18:1+O_14:0_14:0)	-NH4	C49 H96 O7 N1	810.718	14.8907	Oxid.L	(18:1+O_14:0_14:0)	0.0153894	0.040515	1.23511	1.4263	Differential lipids
Positive	TG(20:4+8O_16:0_18:1)	-NH4	C57 H104 O14 N1	1026.75	14.891	Oxid.L	(20:4+8O_16:0_18:1)	0.000589866	0.00269572	1.71407	1.245	Differential lipids
Positive	TG(14:0_14:1_20:4)	-NH4	C51 H92 O6 N1	814.692	14.9085	TG	(14:0_14:1_20:4)	2.72715e-05	0.000237412	1.35374	1.76841	Differential lipids
Positive	Cer(m18:0_26:1)	-H	C44 H88 O2 N1	662.681	14.9253	Cer	(m18:0_26:1)	0.00100243	0.00414102	1.22971	1.07605	Differential lipids
Positive	TG(18:1+O_16:0_18:1)	-Na	C55 H102 O7 Na1	897.752	14.9836	Oxid.L	(18:1+O_16:0_18:1)	6.10921e-06	7.53824e-05	0.773197	1.42597	Differential lipids
Positive	TG(18:2+Ox_18:1_18:1)	-H	C57 H101 O7	897.754	15.002	Oxid.L	(18:2+Ox_18:1_18:1)	4.51206e-05	0.000347968	0.792875	1.31085	Differential lipids
Positive	PC(29:1_18:1)	-H	C55 H107 O8 N1 P1	940.773	15.0206	PC	(29:1_18:1)	9.22725e-05	0.000611844	1.63627	1.43991	Differential lipids
Positive	Cer(m19:0_24:0)	-H	C43 H88 O2 N1	650.681	15.0609	Cer	(m19:0_24:0)	0.000689158	0.00303229	1.334	1.12411	Differential lipids
Positive	TG(18:1_18:3_20:5)	-NH4	C59 H100 O6 N1	918.755	15.0845	TG	(18:1_18:3_20:5)	0.000154721	0.000922135	0.0968451	1.00268	Differential lipids
Positive	TG(12:0_14:0_17:1)	-NH4	C46 H90 O6 N1	752.676	15.1027	TG	(12:0_14:0_17:1)	0.0167448	0.0434385	1.23115	1.37912	Differential lipids
Positive	TG(14:0_20:4_20:4)	-NH4	C57 H98 O6 N1	892.739	15.103	TG	(14:0_20:4_20:4)	0.00388083	0.0128967	0.0364838	1.12432	Differential lipids
Positive	TG(18:3+8O_16:0_20:1)	-NH4	C57 H106 O14 N1	1028.76	15.1514	Oxid.L	(18:3+8O_16:0_20:1)	0.000139022	0.000843041	2.19407	1.00649	Differential lipids
Positive	PC(24:0_22:1)	-H	C54 H107 O8 N1 P1	928.773	15.2061	PC	(24:0_22:1)	4.00397e-06	5.43697e-05	1.20596	1.36216	Differential lipids
Positive	TG(18:2+3O_16:1_16:1)	-H	C53 H95 O9	875.697	15.243	Oxid.L	(18:2+3O_16:1_16:1)	6.07871e-07	1.23224e-05	0.742848	1.62685	Differential lipids
Positive	TG(18:2_18:2_18:2)	-NH4	C57 H102 O6 N1	896.77	15.3026	TG	(18:2_18:2_18:2)	2.28148e-06	3.42584e-05	0.357169	1.313	Differential lipids
Positive	TG(16:1_16:1_18:2)	-NH4	C53 H98 O6 N1	844.739	15.3091	TG	(16:1_16:1_18:2)	0.000220464	0.00123165	0.238143	1.02425	Differential lipids
Positive	TG(18:2_18:2_20:4)	-NH4	C59 H102 O6 N1	920.77	15.3133	TG	(18:2_18:2_20:4)	1.90244e-05	0.00017997	0.131016	1.00648	Differential lipids
Positive	TG(20:5_18:2_18:2)	-H	C59 H97 O6	901.728	15.3444	TG	(20:5_18:2_18:2)	2.80823e-06	4.10812e-05	0.314986	1.32087	Differential lipids
Positive	TG(18:1_20:4_20:4)	-NH4	C61 H104 O6 N1	946.786	15.3622	TG	(18:1_20:4_20:4)	7.91767e-06	9.02613e-05	0.196567	1.01289	Differential lipids
Positive	TG(16:1_18:2_18:2)	-NH4	C55 H100 O6 N1	870.755	15.3668	TG	(16:1_18:2_18:2)	2.60444e-06	3.86984e-05	0.260904	1.39566	Differential lipids
Positive	TG(14:0_20:4_20:4)	-H	C57 H95 O6	875.712	15.4294	TG	(14:0_20:4_20:4)	3.01916e-05	0.000256538	0.228241	1.25225	Differential lipids
Positive	TG(16:1_18:1_22:4)	-NH4	C59 H106 O6 N1	924.801	15.4807	TG	(16:1_18:1_22:4)	6.26723e-05	0.000445774	0.250572	1.07611	Differential lipids
Positive	TG(16:0_18:1_22:6)	-NH4	C59 H104 O6 N1	922.786	15.4921	TG	(16:0_18:1_22:6)	3.64894e-06	5.02703e-05	0.23825	1.32501	Differential lipids
Positive	PC(34:0_12:0)	-H	C54 H109 O8 N1 P1	930.789	15.5077	PC	(34:0_12:0)	1.46549e-05	0.000145422	1.29726	1.24954	Differential lipids
Positive	TG(16:0_18:2_20:4)	-NH4	C57 H102 O6 N1	896.77	15.5096	TG	(16:0_18:2_20:4)	6.45175e-06	7.66112e-05	0.511859	1.21653	Differential lipids
Positive	TG(16:1_18:1_18:1)	-NH4	C55 H104 O6 N1	874.786	15.519	TG	(16:1_18:1_18:1)	6.47456e-05	0.000458225	0.180443	1.4297	Differential lipids
Positive	TG(18:1_18:2_20:5)	-H	C59 H99 O6	903.744	15.5387	TG	(18:1_18:2_20:5)	2.68117e-05	0.000234851	0.268002	1.65939	Differential lipids
Positive	TG(18:1_18:2_18:2)	-NH4	C57 H104 O6 N1	898.786	15.5705	TG	(18:1_18:2_18:2)	1.74706e-06	2.86599e-05	0.250223	1.72611	Differential lipids
Positive	TG(18:1_18:3_22:6)	-H	C61 H99 O6	927.744	15.574	TG	(18:1_18:3_22:6)	1.36016e-06	2.35373e-05	0.211965	1.28368	Differential lipids
Positive	TG(16:1_18:1_18:2)	-NH4	C55 H102 O6 N1	872.77	15.5864	TG	(16:1_18:1_18:2)	4.82072e-05	0.000362897	0.17304	1.68468	Differential lipids
Positive	TG(18:1_18:1_22:6)	-NH4	C61 H106 O6 N1	948.801	15.5892	TG	(18:1_18:1_22:6)	4.43644e-05	0.000345896	0.300891	1.07676	Differential lipids
Positive	ChE(20:4)	-NH4	C47 H80 O2 N1	690.618	15.6716	ChE	(20:4)	1.14181e-08	5.88838e-07	0.056477	2.04064	Differential lipids
Positive	TG(18:1_18:1_20:4)	-NH4	C59 H106 O6 N1	924.801	15.7268	TG	(18:1_18:1_20:4)	2.86962e-05	0.000246788	0.257406	1.37434	Differential lipids
Positive	TG(16:0_20:4_20:4)	-H	C59 H99 O6	903.744	15.752	TG	(16:0_20:4_20:4)	6.10921e-06	7.53824e-05	0.520711	1.45126	Differential lipids
Positive	TG(18:4_19:0_19:0)	-NH4	C59 H110 O6 N1	928.833	15.774	TG	(18:4_19:0_19:0)	7.86146e-05	0.000537611	0.284642	1.44093	Differential lipids
Positive	TG(16:1_18:1_20:4)	-H	C57 H99 O6	879.744	15.8055	TG	(16:1_18:1_20:4)	0.00140541	0.00553965	0.165214	1.50797	Differential lipids
Positive	TG(18:1_18:1_18:2)	-NH4	C57 H106 O6 N1	900.801	15.8132	TG	(18:1_18:1_18:2)	7.98892e-05	0.000543706	0.122094	1.83742	Differential lipids
Positive	TG(16:0_16:1_18:1)	-NH4	C53 H102 O6 N1	848.77	15.8192	TG	(16:0_16:1_18:1)	0.00197891	0.00735099	0.380868	1.05313	Differential lipids
Positive	TG(18:1_18:2_20:4)	-H	C59 H101 O6	905.759	15.8237	TG	(18:1_18:2_20:4)	0.000139022	0.000843041	0.210009	1.79288	Differential lipids
Positive	TG(16:1_18:1_18:1)	-NH4	C55 H104 O6 N1	874.786	15.8237	TG	(16:1_18:1_18:1)	0.00131448	0.00524683	0.131299	1.58608	Differential lipids
Positive	TG(18:1_18:1_20:3)	-NH4	C59 H108 O6 N1	926.817	15.8413	TG	(18:1_18:1_20:3)	0.000237782	0.00131289	0.384776	1.4652	Differential lipids
Positive	ChE(20:5)	-H	C47 H75 O2	671.576	15.844	ChE	(20:5)	7.94142e-06	9.02613e-05	0.0645512	1.60262	Differential lipids
Positive	TG(18:1_17:1_18:1)	-NH4	C56 H106 O6 N1	888.801	15.9259	TG	(18:1_17:1_18:1)	0.000382606	0.001895	0.324654	1.11628	Differential lipids
Positive	TG(15:0_18:1_18:1)	-NH4	C54 H104 O6 N1	862.786	15.9297	TG	(15:0_18:1_18:1)	0.000272212	0.00144942	0.639074	1.00675	Differential lipids
Positive	TG(15:0_18:1_22:5)	-H	C58 H101 O6	893.759	15.93	TG	(15:0_18:1_22:5)	0.000268168	0.00143326	0.339512	1.09214	Differential lipids
Positive	Cer(d18:1_40:3)	-H	C58 H110 O3 N1	868.848	16.0016	Cer	(d18:1_40:3)	5.09911e-09	3.44554e-07	1.37306	2.19066	Differential lipids
Positive	Cer(t18:0_40:3)	-H2O	C58 H110 O3 N1	868.848	16.0183	Cer	(t18:0_40:3)	6.72395e-09	4.06012e-07	1.36885	2.1834	Differential lipids
Positive	TG(16:0_18:1_20:4)	-H	C57 H101 O6	881.759	16.0227	TG	(16:0_18:1_20:4)	0.0128258	0.0348654	0.317299	1.50526	Differential lipids
Positive	TG(18:1_18:1_20:4)	-H	C59 H103 O6	907.775	16.0259	TG	(18:1_18:1_20:4)	0.00108797	0.00445549	0.363017	1.56513	Differential lipids
Positive	TG(20:1_18:1_18:2)	-NH4	C59 H110 O6 N1	928.833	16.0315	TG	(20:1_18:1_18:2)	4.82072e-05	0.000362897	0.338846	1.36452	Differential lipids
Positive	TG(16:0_18:1_18:2)	-NH4	C55 H104 O6 N1	874.786	16.033	TG	(16:0_18:1_18:2)	0.00169175	0.00643591	0.374937	1.35647	Differential lipids
Positive	TG(18:1_18:1_18:1)	-NH4	C57 H108 O6 N1	902.817	16.043	TG	(18:1_18:1_18:1)	0.000670021	0.00298044	0.33867	1.56576	Differential lipids
Positive	TG(16:0_18:1_18:1)	-NH4	C55 H106 O6 N1	876.801	16.0523	TG	(16:0_18:1_18:1)	0.00716901	0.0215298	0.306575	1.5234	Differential lipids
Positive	TG(16:0_16:0_20:4)	-H	C55 H99 O6	855.744	16.0529	TG	(16:0_16:0_20:4)	0.000873564	0.00369475	0.621638	1.50241	Differential lipids
Positive	TG(16:0_16:0_18:1)	-NH4	C53 H104 O6 N1	850.786	16.0697	TG	(16:0_16:0_18:1)	0.00175971	0.00664986	0.626661	1.31093	Differential lipids
Positive	TG(16:0_16:0_16:0)	-NH4	C51 H102 O6 N1	824.77	16.0766	TG	(16:0_16:0_16:0)	0.000489731	0.00233197	0.755098	1.02844	Differential lipids
Positive	ChE(18:1)	-NH4	C45 H82 O2 N1	668.634	16.1204	ChE	(18:1)	1.853e-10	3.50589e-08	0.142495	2.30233	Differential lipids
Positive	TG(17:0_18:1_18:1)	-NH4	C56 H108 O6 N1	890.817	16.152	TG	(17:0_18:1_18:1)	0.000423748	0.00207344	0.491152	1.33429	Differential lipids
Positive	TG(16:0_17:0_18:1)	-NH4	C54 H106 O6 N1	864.801	16.1651	TG	(16:0_17:0_18:1)	0.000826461	0.00352177	0.764592	1.22508	Differential lipids
Positive	TG(16:0_16:0_17:0)	-NH4	C52 H104 O6 N1	838.786	16.1747	TG	(16:0_16:0_17:0)	1.10544e-05	0.000115151	0.812938	1.45129	Differential lipids
Positive	TG(18:0_16:0_20:4)	-H	C57 H103 O6	883.775	16.2759	TG	(18:0_16:0_20:4)	0.0128258	0.0348654	0.746584	1.06443	Differential lipids
Positive	TG(18:0_18:1_20:4)	-H	C59 H105 O6	909.791	16.295	TG	(18:0_18:1_20:4)	0.0185855	0.0472632	0.615915	1.12124	Differential lipids
Positive	TG(16:0e_18:0_20:4)	-NH4	C57 H108 O5 N1	886.822	16.3052	Ether.L	(16:0e_18:0_20:4)	1.16429e-06	2.10511e-05	2.10485	1.19443	Differential lipids
Positive	Cer(d18:1_24:1)	-H2O	C42 H80 O2 N1	630.618	16.3704	Cer	(d18:1_24:1)	0.00054149	0.0025234	1.27507	1.17272	Differential lipids
Negative	LPS(20:4)	-H	C26 H43 O9 N1 P1	544.268	1.46234	LPL	(20:4)	0.382913	0.509235	0.96581	1.13447	Non-differential lipids
Negative	LPI(20:4)	-H	C29 H48 O12 N0 P1	619.289	1.48513	LPL	(20:4)	0.157425	0.261117	1.03052	1.06408	Non-differential lipids
Negative	LPS(18:2)	-H	C24 H43 O9 N1 P1	520.268	1.50906	LPL	(18:2)	0.0407997	0.0879861	0.826988	0.814349	Non-differential lipids
Negative	LPI(18:2)	-H	C27 H48 O12 N0 P1	595.289	1.51006	LPL	(18:2)	0.0122805	0.033706	0.826775	0.336405	Non-differential lipids
Negative	LPE(20:5)	-H	C25 H41 O7 N1 P1	498.263	1.6271	LPL	(20:5)	0.0212415	0.052512	0.842492	0.869404	Non-differential lipids
Negative	LPE(18:3)	-H	C23 H41 O7 N1 P1	474.263	1.66946	LPL	(18:3)	0.00372253	0.0124582	0.841905	1.57783	Non-differential lipids
Negative	LPS(22:5)	-H	C28 H45 O9 N1 P1	570.284	1.6699	LPL	(22:5)	0.00390958	0.0129321	0.832862	0.93564	Non-differential lipids
Negative	LPI(16:0)	-H	C25 H48 O12 N0 P1	571.289	1.73085	LPL	(16:0)	0.431947	0.555696	1.05987	0.0837252	Non-differential lipids
Negative	LPS(16:0)	-H	C22 H43 O9 N1 P1	496.268	1.74329	LPL	(16:0)	0.13102	0.225902	1.11236	0.413318	Non-differential lipids
Negative	LPS(20:3)	-H	C26 H45 O9 N1 P1	546.284	1.84759	LPL	(20:3)	0.490472	0.606783	0.77626	0.059316	Non-differential lipids
Negative	LPA(18:2)	-H	C21 H38 O7 N0 P1	433.236	1.87793	LPL	(18:2)	0.0139809	0.0373615	0.904315	1.53278	Non-differential lipids
Negative	LPE(16:1)	-H	C21 H41 O7 N1 P1	450.263	1.91752	LPL	(16:1)	0.119632	0.21101	1.11984	1.03978	Non-differential lipids
Negative	LPS(16:0)	-H	C22 H43 O9 N1 P1	496.268	1.9779	LPL	(16:0)	0.0203912	0.0509869	1.15355	0.837339	Non-differential lipids
Negative	LPS(18:1)	-H	C24 H45 O9 N1 P1	522.284	2.00022	LPL	(18:1)	0.0303892	0.0695521	1.07781	0.770905	Non-differential lipids
Negative	LPA(20:4)	-H	C23 H38 O7 N0 P1	457.236	2.02095	LPL	(20:4)	0.00785892	0.0231606	0.839898	1.29797	Non-differential lipids
Negative	LPS(22:5)	-H	C28 H45 O9 N1 P1	570.284	2.0268	LPL	(22:5)	0.137017	0.233973	0.975966	1.02101	Non-differential lipids
Negative	LPE(15:0)	-H	C20 H41 O7 N1 P1	438.263	2.10909	LPL	(15:0)	0.0915461	0.169256	1.39575	0.830804	Non-differential lipids
Negative	LPE(22:6)	-H	C27 H43 O7 N1 P1	524.278	2.11289	LPL	(22:6)	0.000423748	0.00207344	0.848691	1.35582	Non-differential lipids
Negative	LPS(22:4)	-H	C28 H47 O9 N1 P1	572.299	2.12501	LPL	(22:4)	0.394573	0.521321	0.93237	0.817091	Non-differential lipids
Negative	LdMePE(18:2)	-H	C25 H47 O7 N1 P1	504.31	2.19727	LPL	(18:2)	0.0344384	0.0765359	0.790109	0.3495	Non-differential lipids
Negative	LPE(20:4)	-H	C25 H43 O7 N1 P1	500.278	2.21167	LPL	(20:4)	0.000159859	0.0009432	0.867095	1.54679	Non-differential lipids
Negative	LPS(18:1)	-H	C24 H45 O9 N1 P1	522.284	2.24815	LPL	(18:1)	0.176328	0.285301	1.09051	0.354058	Non-differential lipids
Negative	LPS(22:4)	-H	C28 H47 O9 N1 P1	572.299	2.3494	LPL	(22:4)	0.117812	0.208708	0.935248	1.09097	Non-differential lipids
Negative	LPG(16:0)	-H	C22 H44 O9 N0 P1	483.273	2.3776	LPL	(16:0)	0.318404	0.442956	1.12342	0.904209	Non-differential lipids
Negative	LPE(18:2)	-H	C23 H43 O7 N1 P1	476.278	2.46709	LPL	(18:2)	0.935523	0.957452	1.06371	0.33269	Non-differential lipids
Negative	LPA(16:0)	-H	C19 H38 O7 N0 P1	409.236	2.56318	LPL	(16:0)	0.345268	0.469962	1.05714	0.150345	Non-differential lipids
Negative	LPG(18:1)	-H	C24 H46 O9 N0 P1	509.288	2.572	LPL	(18:1)	0.438749	0.561646	0.901838	0.653526	Non-differential lipids
Negative	LPC(20:3)	-HCOO	C29 H53 O9 N1 P1	590.346	2.57867	LPL	(20:3)	0.0264927	0.0624471	0.816561	0.234731	Non-differential lipids
Negative	LPA(18:1)	-H	C21 H40 O7 N0 P1	435.252	2.60667	LPL	(18:1)	0.238479	0.359047	1.02438	0.0905394	Non-differential lipids
Negative	LPE(18:3e)	-H	C23 H43 O6 N1 P1	460.283	2.61029	Ether.L	(18:3e)	0.436475	0.559239	1.00589	1.09879	Non-differential lipids
Negative	LPE(20:3)	-H	C25 H45 O7 N1 P1	502.294	2.62761	LPL	(20:3)	0.00358753	0.0120633	0.844998	1.53196	Non-differential lipids
Negative	LdMePE(16:0)	-H	C23 H47 O7 N1 P1	480.31	2.74025	LPL	(16:0)	0.405357	0.530629	0.834462	0.400722	Non-differential lipids
Negative	LPE(16:0)	-H	C21 H43 O7 N1 P1	452.278	2.76245	LPL	(16:0)	0.749166	0.823763	0.969513	0.0308145	Non-differential lipids
Negative	PAF(16:1e)	-HCOO	C27 H53 O9 N1 P1	566.346	2.77255	Ether.L	(16:1e)	0.0131063	0.03556	0.88429	0.840225	Non-differential lipids
Negative	LPE(20:3)	-H	C25 H45 O7 N1 P1	502.294	2.87126	LPL	(20:3)	0.605711	0.708869	1.03826	0.716082	Non-differential lipids
Negative	LdMePE(18:1)	-H	C25 H49 O7 N1 P1	506.325	2.89892	LPL	(18:1)	0.00776955	0.0229927	0.731373	0.876205	Non-differential lipids
Negative	LPE(18:1)	-H	C23 H45 O7 N1 P1	478.294	2.91524	LPL	(18:1)	0.904942	0.935261	1.01352	0.225667	Non-differential lipids
Negative	PC(4:0CHO_16:0)	-HCOO	C29 H55 O11 N1 P1	624.352	2.94798	Oxid.L	(4:0CHO_16:0)	0.00462577	0.0149521	2.87031	0.446917	Non-differential lipids
Negative	LPA(16:0)	-H	C19 H38 O7 N0 P1	409.236	2.949	LPL	(16:0)	0.720147	0.799288	0.958058	0.065715	Non-differential lipids
Negative	LPE(18:2+8O)	-H	C23 H43 O15 N1 P1	604.238	2.95714	Oxid.L	(18:2+8O)	0.369409	0.495221	0.959481	0.0658243	Non-differential lipids
Negative	PS(4:0_18:1)	-H	C28 H51 O10 N1 P1	592.326	2.96906	PS	(4:0_18:1)	0.00567598	0.0177016	1.35023	0.745861	Non-differential lipids
Negative	LPS(18:0)	-H	C24 H47 O9 N1 P1	524.299	2.97628	LPL	(18:0)	7.02166e-05	0.000494478	1.16385	1.39536	Non-differential lipids
Negative	LPA(18:0)	-H	C21 H42 O7 N0 P1	437.267	2.99444	LPL	(18:0)	9.76039e-06	0.000104924	1.16468	1.54969	Non-differential lipids
Negative	PC(5:0CHO_16:0)	-HCOO	C30 H57 O11 N1 P1	638.367	3.00924	Oxid.L	(5:0CHO_16:0)	0.0382165	0.0834295	1.89376	0.739938	Non-differential lipids
Negative	PE(8:0_11:2)	-H	C24 H43 O8 N1 P1	504.273	3.018	PE	(8:0_11:2)	0.232397	0.353264	0.902122	0.642796	Non-differential lipids
Negative	PS(16:0_6:0)	-H	C28 H53 O10 N1 P1	594.341	3.01807	PS	(16:0_6:0)	0.102392	0.185324	0.765409	0.547623	Non-differential lipids
Negative	LPE(16:1e)	-H	C21 H43 O6 N1 P1	436.283	3.01999	Ether.L	(16:1e)	0.294722	0.418629	1.00214	0.443058	Non-differential lipids
Negative	LPE(16:0e)	-H	C21 H45 O6 N1 P1	438.299	3.06013	Ether.L	(16:0e)	0.901891	0.934831	0.916388	0.194709	Non-differential lipids
Negative	LPE(20:2)	-H	C25 H47 O7 N1 P1	504.31	3.07439	LPL	(20:2)	0.0278317	0.064796	0.900274	0.552081	Non-differential lipids
Negative	LPE(18:0)	-H	C23 H47 O7 N1 P1	480.31	3.106	LPL	(18:0)	0.688687	0.775593	0.949305	0.0602355	Non-differential lipids
Negative	PC(5:0CHO_18:1)	-HCOO	C32 H59 O11 N1 P1	664.383	3.10841	Oxid.L	(5:0CHO_18:1)	0.0347682	0.0769673	1.70818	0.812066	Non-differential lipids
Negative	PS(4:0CHO_18:0)	-H	C28 H51 O11 N1 P1	608.321	3.11458	Oxid.L	(4:0CHO_18:0)	0.00785892	0.0231606	1.31721	0.983672	Non-differential lipids
Negative	PC(5:0CHO_18:0)	-HCOO	C32 H61 O11 N1 P1	666.399	3.12997	Oxid.L	(5:0CHO_18:0)	0.0306839	0.0699481	1.924	0.207238	Non-differential lipids
Negative	PE(4:0_16:1)	-H	C25 H47 O8 N1 P1	520.304	3.131	PE	(4:0_16:1)	0.00031827	0.00164827	1.92703	0.75842	Non-differential lipids
Negative	PI(5:0CHO_18:0)	-H	C32 H58 O14 N0 P1	697.357	3.13834	Oxid.L	(5:0CHO_18:0)	0.0751165	0.144824	1.12051	0.633428	Non-differential lipids
Negative	LPE(18:2e)	-H	C23 H45 O6 N1 P1	462.299	3.14143	Ether.L	(18:2e)	0.0650025	0.12964	1.08672	0.376395	Non-differential lipids
Negative	LPE(17:0)	-H	C22 H45 O7 N1 P1	466.294	3.14306	LPL	(17:0)	0.895793	0.931572	0.978879	0.356131	Non-differential lipids
Negative	PS(5:0CHO_18:0)	-H	C29 H53 O11 N1 P1	622.336	3.16506	Oxid.L	(5:0CHO_18:0)	0.0843797	0.15901	1.19829	0.74418	Non-differential lipids
Negative	LPS(18:1e)	-H	C24 H47 O8 N1 P1	508.304	3.176	Ether.L	(18:1e)	0.267234	0.388728	1.15219	0.934946	Non-differential lipids
Negative	PC(7:1CHO_18:0)	-HCOO	C34 H63 O11 N1 P1	692.414	3.213	Oxid.L	(7:1CHO_18:0)	0.106505	0.191912	1.1557	0.203912	Non-differential lipids
Negative	PI(18:0_8:0)	-H	C35 H66 O13 N0 P1	725.425	3.225	PI	(18:0_8:0)	0.180053	0.289677	0.831614	0.36313	Non-differential lipids
Negative	LPE(22:3)	-H	C27 H49 O7 N1 P1	530.325	3.25112	LPL	(22:3)	0.987706	0.991549	0.966577	0.038392	Non-differential lipids
Negative	LPA(18:0)	-H	C21 H42 O7 N0 P1	437.267	3.28588	LPL	(18:0)	0.0121474	0.0333731	1.0919	1.17327	Non-differential lipids
Negative	PS(7:1COOH_18:0)	-H	C31 H55 O12 N1 P1	664.347	3.30036	Oxid.L	(7:1COOH_18:0)	0.44103	0.564057	1.13011	0.0903481	Non-differential lipids
Negative	PC(4:0CHO_18:0)	-HCOO	C31 H59 O11 N1 P1	652.383	3.31407	Oxid.L	(4:0CHO_18:0)	0.211981	0.328206	1.55568	0.561691	Non-differential lipids
Negative	PS(10:2CHO_18:0)	-H	C34 H59 O11 N1 P1	688.383	3.37384	Oxid.L	(10:2CHO_18:0)	0.18511	0.296135	1.19447	0.233309	Non-differential lipids
Negative	PC(9:0CHO_16:0)	-HCOO	C34 H65 O11 N1 P1	694.43	3.3836	Oxid.L	(9:0CHO_16:0)	1	1	1.14381	0.117623	Non-differential lipids
Negative	LdMePE(18:0)	-H	C25 H51 O7 N1 P1	508.341	3.39486	LPL	(18:0)	0.497771	0.612077	0.744997	0.209277	Non-differential lipids
Negative	PS(9:0CHO_18:0)	-H	C33 H61 O11 N1 P1	678.399	3.40259	Oxid.L	(9:0CHO_18:0)	0.00286687	0.0100447	1.61355	0.968163	Non-differential lipids
Negative	PS(11:3CHO_18:0)	-H	C35 H59 O11 N1 P1	700.383	3.40763	Oxid.L	(11:3CHO_18:0)	0.00560924	0.0175128	1.55861	0.497125	Non-differential lipids
Negative	LPA(18:0)	-H	C21 H42 O7 N0 P1	437.267	3.42659	LPL	(18:0)	0.00148229	0.0057944	1.17278	1.15799	Non-differential lipids
Negative	LPE(18:0)	-H	C23 H47 O7 N1 P1	480.31	3.44448	LPL	(18:0)	0.156296	0.259853	0.864907	0.26102	Non-differential lipids
Negative	LPE(20:1)	-H	C25 H49 O7 N1 P1	506.325	3.50214	LPL	(20:1)	0.0203912	0.0509869	1.08792	1.31531	Non-differential lipids
Negative	PE(20:5+4O_16:0)	-H	C41 H71 O12 N1 P1	800.472	3.50761	Oxid.L	(20:5+4O_16:0)	5.61611e-05	0.000406976	11.237	0.837453	Non-differential lipids
Negative	PC(5:0CHO_18:0)	-HCOO	C32 H61 O11 N1 P1	666.399	3.52881	Oxid.L	(5:0CHO_18:0)	0.0244661	0.0585453	1.75513	1.02142	Non-differential lipids
Negative	LPS(20:0)	-H	C26 H51 O9 N1 P1	552.331	3.58559	LPL	(20:0)	0.000429952	0.00209297	1.09789	1.56861	Non-differential lipids
Negative	LPC(17:1)	-HCOO	C26 H51 O9 N1 P1	552.331	3.59941	LPL	(17:1)	0.000429952	0.00209297	1.11064	1.56861	Non-differential lipids
Negative	PS(13:3CHO_18:0)	-H	C37 H63 O11 N1 P1	728.414	3.61012	Oxid.L	(13:3CHO_18:0)	0.0180154	0.0460199	1.80455	0.264658	Non-differential lipids
Negative	LPE(22:2)	-H	C27 H51 O7 N1 P1	532.341	3.63142	LPL	(22:2)	0.167859	0.27489	1.10108	0.783174	Non-differential lipids
Negative	PI(18:2+OO_16:0)	-H	C43 H78 O15 N0 P1	865.508	3.63744	Oxid.L	(18:2+OO_16:0)	0.0281064	0.0651682	1.56162	1.05701	Non-differential lipids
Negative	LdMePE(18:0e)	-H	C25 H53 O6 N1 P1	494.362	3.668	Ether.L	(18:0e)	0.0585619	0.118883	0.743925	0.706134	Non-differential lipids
Negative	LPE(19:0)	-H	C24 H49 O7 N1 P1	494.325	3.67076	LPL	(19:0)	0.257395	0.377903	1.01378	0.966399	Non-differential lipids
Negative	LPE(18:1e)	-H	C23 H47 O6 N1 P1	464.315	3.67505	Ether.L	(18:1e)	0.284199	0.407764	1.02151	0.455528	Non-differential lipids
Negative	PE(10:0_11:2)	-H	C26 H47 O8 N1 P1	532.304	3.676	PE	(10:0_11:2)	0.0930365	0.171676	0.987833	0.840513	Non-differential lipids
Negative	LPE(20:2e)	-H	C25 H49 O6 N1 P1	490.33	3.72938	Ether.L	(20:2e)	0.694369	0.780444	0.959944	0.534674	Non-differential lipids
Negative	LPE(18:0e)	-H	C23 H49 O6 N1 P1	466.33	3.73572	Ether.L	(18:0e)	0.603024	0.70689	0.976224	0.37807	Non-differential lipids
Negative	PC(18:3+2O+Ox_18:0)	-HCOO	C45 H81 O13 N1 P1	874.545	3.74391	Oxid.L	(18:3+2O+Ox_18:0)	0.00700421	0.021105	1.40592	0.565671	Non-differential lipids
Negative	PE(20:4+4O_18:0)	-H	C43 H77 O12 N1 P1	830.519	3.81952	Oxid.L	(20:4+4O_18:0)	0.0129654	0.0352112	2.28757	0.85459	Non-differential lipids
Negative	PC(9:0CHO_18:0)	-HCOO	C36 H69 O11 N1 P1	722.461	3.87475	Oxid.L	(9:0CHO_18:0)	0.35721	0.482055	1.09779	0.487202	Non-differential lipids
Negative	dMePE(18:2+OO_16:0)	-H	C41 H77 O10 N1 P1	774.529	4.04349	Oxid.L	(18:2+OO_16:0)	0.000207132	0.00117291	4.05703	0.510354	Non-differential lipids
Negative	PS(20:4+OO_18:0)	-H	C44 H77 O12 N1 P1	842.519	4.08534	Oxid.L	(20:4+OO_18:0)	0.000252546	0.00137041	1.97583	0.977824	Non-differential lipids
Negative	LPE(20:0)	-H	C25 H51 O7 N1 P1	508.341	4.1223	LPL	(20:0)	0.844245	0.897366	0.732812	0.271134	Non-differential lipids
Negative	PE(20:5+OO_16:0)	-H	C41 H71 O10 N1 P1	768.482	4.252	Oxid.L	(20:5+OO_16:0)	0.00400634	0.0132363	1.91542	0.787264	Non-differential lipids
Negative	dMePE(18:2+OO_16:0)	-H	C41 H77 O10 N1 P1	774.529	4.29676	Oxid.L	(18:2+OO_16:0)	0.000765224	0.00332065	4.89178	0.550873	Non-differential lipids
Negative	PC(20:4+OO_16:0)	-HCOO	C45 H81 O12 N1 P1	858.55	4.31816	Oxid.L	(20:4+OO_16:0)	0.0306855	0.0699481	1.36035	0.85852	Non-differential lipids
Negative	LPE(20:1e)	-H	C25 H51 O6 N1 P1	492.346	4.4094	Ether.L	(20:1e)	0.100783	0.183583	0.807127	0.0917365	Non-differential lipids
Negative	PI(18:3+OO_18:0)	-H	C45 H80 O15 N0 P1	891.524	4.43437	Oxid.L	(18:3+OO_18:0)	0.000602902	0.00273329	3.01037	0.647593	Non-differential lipids
Negative	Cer(t18:1_15:1)	-HCOO	C34 H64 O6 N1	582.474	4.5079	Cer	(t18:1_15:1)	1.97879e-05	0.000182926	2.6748	0.826663	Non-differential lipids
Negative	PA(28:0_22:6)	-H	C53 H92 O8 N0 P1	887.654	4.53242	PA	(28:0_22:6)	0.000382338	0.001895	4.38396	0.649162	Non-differential lipids
Negative	PA(18:3+O_16:0)	-H	C37 H66 O9 N0 P1	685.445	4.58488	Oxid.L	(18:3+O_16:0)	8.87634e-05	0.000592731	3.13448	0.821166	Non-differential lipids
Negative	PA(28:1_22:6)	-H	C53 H90 O8 N0 P1	885.638	4.79579	PA	(28:1_22:6)	0.0008033	0.00343856	4.02297	0.628643	Non-differential lipids
Negative	PA(18:3+O_16:0)	-H	C37 H66 O9 N0 P1	685.445	4.85511	Oxid.L	(18:3+O_16:0)	1.57972e-05	0.000155129	4.3159	0.903725	Non-differential lipids
Negative	LPE(22:0)	-H	C27 H55 O7 N1 P1	536.372	4.953	LPL	(22:0)	0.175099	0.284285	1.04823	0.793556	Non-differential lipids
Negative	PI(20:4+O_18:0)	-H	C47 H82 O14 N0 P1	901.545	5.04153	Oxid.L	(20:4+O_18:0)	0.148569	0.249491	1.35311	0.625802	Non-differential lipids
Negative	PE(18:2+OO_18:0)	-H	C41 H77 O10 N1 P1	774.529	5.04441	Oxid.L	(18:2+OO_18:0)	2.25938e-05	0.000204208	6.76669	0.939928	Non-differential lipids
Negative	PS(20:5_18:2)	-H	C44 H71 O10 N1 P1	804.482	5.12964	PS	(20:5_18:2)	0.384945	0.511218	1.22375	0.681493	Non-differential lipids
Negative	PI(20:4+O_18:0)	-H	C47 H82 O14 N0 P1	901.545	5.30799	Oxid.L	(20:4+O_18:0)	0.261463	0.3819	1.21678	0.0577995	Non-differential lipids
Negative	PC(18:3+O_16:0)	-HCOO	C43 H79 O11 N1 P1	816.54	5.30998	Oxid.L	(18:3+O_16:0)	9.5232e-05	0.000622924	2.89974	0.865906	Non-differential lipids
Negative	PE(18:1_18:3)	-H	C41 H73 O8 N1 P1	738.508	5.385	PE	(18:1_18:3)	0.000178061	0.00102295	1.31464	0.997196	Non-differential lipids
Negative	PE(18:3_20:5)	-H	C43 H69 O8 N1 P1	758.477	5.42636	PE	(18:3_20:5)	0.0216922	0.0532548	1.72848	0.920892	Non-differential lipids
Negative	phSM(t18:0_16:1)	-HCOO	C40 H80 O10 N2 P1	779.556	5.45732	SM	(t18:0_16:1)	0.0275593	0.0644262	1.11564	1.27983	Non-differential lipids
Negative	PI(20:4_20:4)	-H	C49 H78 O13 N0 P1	905.519	5.52303	PI	(20:4_20:4)	0.877538	0.918308	0.827673	0.275823	Non-differential lipids
Negative	PI(16:1_20:4)	-H	C45 H76 O13 N0 P1	855.503	5.562	PI	(16:1_20:4)	0.841232	0.894833	1.00299	0.420248	Non-differential lipids
Negative	PE(18:3_18:3)	-H	C41 H69 O8 N1 P1	734.477	5.586	PE	(18:3_18:3)	0.438747	0.561646	0.999035	0.693125	Non-differential lipids
Negative	PI(16:1_18:2)	-H	C43 H76 O13 N0 P1	831.503	5.60155	PI	(16:1_18:2)	0.454857	0.575774	1.09802	0.48034	Non-differential lipids
Negative	PA(20:5_18:2)	-H	C41 H66 O8 N0 P1	717.45	5.60177	PA	(20:5_18:2)	0.929384	0.952901	1.06266	0.13157	Non-differential lipids
Negative	PS(22:5_18:2)	-H	C46 H75 O10 N1 P1	832.513	5.606	PS	(22:5_18:2)	0.527535	0.640079	1.02732	0.559084	Non-differential lipids
Negative	dMePE(14:1_14:1)	-H	C35 H65 O8 N1 P1	658.445	5.655	PE	(14:1_14:1)	0.0404182	0.087437	1.65612	0.836508	Non-differential lipids
Negative	PG(16:1_14:0)	-H	C36 H68 O10 N0 P1	691.456	5.6651	PG	(16:1_14:0)	0.388134	0.514491	1.51882	0.478187	Non-differential lipids
Negative	LBPA(14:1_16:0)	-H	C36 H68 O10 P1	691.456	5.67719	LPL	(14:1_16:0)	0.341291	0.465962	1.55059	0.481009	Non-differential lipids
Negative	PC(20:5_20:4)	-HCOO	C49 H79 O10 N1 P1	872.545	5.68007	PC	(20:5_20:4)	0.00027835	0.00147932	0.475641	0.465257	Non-differential lipids
Negative	PI(18:2_20:4)	-H	C47 H78 O13 N0 P1	881.519	5.75572	PI	(18:2_20:4)	0.901891	0.934831	0.956535	0.123136	Non-differential lipids
Negative	PI(16:0_20:5)	-H	C45 H76 O13 N0 P1	855.503	5.81218	PI	(16:0_20:5)	0.817208	0.874854	1.02945	0.629778	Non-differential lipids
Negative	PS(20:5_20:4)	-H	C46 H71 O10 N1 P1	828.482	5.81932	PS	(20:5_20:4)	0.298286	0.421582	0.893672	0.83349	Non-differential lipids
Negative	PS(18:2_20:4)	-H	C44 H73 O10 N1 P1	806.498	5.824	PS	(18:2_20:4)	0.865403	0.908962	0.989862	0.629288	Non-differential lipids
Negative	PI(16:0_18:3)	-H	C43 H76 O13 N0 P1	831.503	5.97123	PI	(16:0_18:3)	0.666137	0.757108	1.05812	0.143666	Non-differential lipids
Negative	PG(16:1_18:2)	-H	C40 H72 O10 N0 P1	743.487	5.9842	PG	(16:1_18:2)	0.206393	0.32219	0.733993	0.198643	Non-differential lipids
Negative	PE(16:1_20:5)	-H	C41 H69 O8 N1 P1	734.477	5.99242	PE	(16:1_20:5)	0.221985	0.340041	1.2182	0.72494	Non-differential lipids
Negative	PS(20:3_22:5)	-H	C48 H77 O10 N1 P1	858.529	6.01605	PS	(20:3_22:5)	0.0153894	0.040515	0.8276	0.863323	Non-differential lipids
Negative	PI(20:3_20:4)	-H	C49 H80 O13 N0 P1	907.534	6.02445	PI	(20:3_20:4)	0.339389	0.46464	0.727635	0.460673	Non-differential lipids
Negative	PE(22:6_22:6)	-H	C49 H73 O8 N1 P1	834.508	6.03257	PE	(22:6_22:6)	0.0555458	0.113655	1.26683	0.0622803	Non-differential lipids
Negative	PS(20:5_18:2)	-H	C44 H71 O10 N1 P1	804.482	6.03808	PS	(20:5_18:2)	0.249391	0.370173	0.872671	0.419516	Non-differential lipids
Negative	PS(18:2_18:2)	-H	C42 H73 O10 N1 P1	782.498	6.04053	PS	(18:2_18:2)	0.91716	0.943764	0.942506	0.0968526	Non-differential lipids
Negative	PG(15:0_16:1)	-H	C37 H70 O10 N0 P1	705.471	6.06297	PG	(15:0_16:1)	0.443164	0.565454	0.942436	0.358639	Non-differential lipids
Negative	PC(14:0_18:3)	-HCOO	C41 H75 O10 N1 P1	772.513	6.065	PC	(14:0_18:3)	0.375605	0.502104	0.834619	0.206233	Non-differential lipids
Negative	PG(16:0_20:5)	-H	C42 H72 O10 N0 P1	767.487	6.07084	PG	(16:0_20:5)	0.400837	0.527387	0.59765	0.125262	Non-differential lipids
Negative	PA(20:4_20:4)	-H	C43 H68 O8 N0 P1	743.466	6.07785	PA	(20:4_20:4)	0.351207	0.476446	1.03159	0.820032	Non-differential lipids
Negative	PC(14:0_22:6)	-HCOO	C45 H77 O10 N1 P1	822.529	6.08816	PC	(14:0_22:6)	0.238479	0.359047	0.923461	0.662576	Non-differential lipids
Negative	PS(22:4_22:6)	-H	C50 H77 O10 N1 P1	882.529	6.098	PS	(22:4_22:6)	0.422971	0.547877	1.01122	0.756595	Non-differential lipids
Negative	PS(20:3_20:4)	-H	C46 H75 O10 N1 P1	832.513	6.11984	PS	(20:3_20:4)	0.904942	0.935261	0.977662	0.895382	Non-differential lipids
Negative	PC(16:1_22:6)	-HCOO	C47 H79 O10 N1 P1	848.545	6.18805	PC	(16:1_22:6)	0.000581506	0.00267041	0.643066	0.951434	Non-differential lipids
Negative	PI(16:0_18:3)	-H	C43 H76 O13 N0 P1	831.503	6.19213	PI	(16:0_18:3)	0.697217	0.781787	1.09412	0.053788	Non-differential lipids
Negative	PE(16:1_18:3)	-H	C39 H69 O8 N1 P1	710.477	6.24744	PE	(16:1_18:3)	0.691526	0.778173	1.19661	0.378587	Non-differential lipids
Negative	PE(20:4+OO_18:0)	-H	C43 H77 O10 N1 P1	798.529	6.25018	Oxid.L	(20:4+OO_18:0)	0.00700526	0.021105	0.829742	0.389517	Non-differential lipids
Negative	PI(18:3_18:2)	-H	C45 H76 O13 N0 P1	855.503	6.2624	PI	(18:3_18:2)	0.375605	0.502104	0.954999	0.363519	Non-differential lipids
Negative	dMePE(18:2_18:2)	-H	C43 H77 O8 N1 P1	766.539	6.287	PE	(18:2_18:2)	0.0107659	0.030251	1.44041	0.690973	Non-differential lipids
Negative	PI(16:0_22:6)	-H	C47 H78 O13 N0 P1	881.519	6.28774	PI	(16:0_22:6)	0.405357	0.530629	0.93955	0.558213	Non-differential lipids
Negative	PG(15:0_16:1)	-H	C37 H70 O10 N0 P1	705.471	6.28889	PG	(15:0_16:1)	0.782963	0.85136	1.0959	0.305872	Non-differential lipids
Negative	PA(14:0_18:2)	-H	C35 H64 O8 N0 P1	643.434	6.29989	PA	(14:0_18:2)	0.152948	0.255634	0.897291	0.428851	Non-differential lipids
Negative	PS(20:3_18:2)	-H	C44 H75 O10 N1 P1	808.513	6.35059	PS	(20:3_18:2)	0.796328	0.8616	0.939913	0.363317	Non-differential lipids
Negative	PI(18:1_22:6)	-H	C49 H80 O13 N0 P1	907.534	6.36213	PI	(18:1_22:6)	0.671748	0.76135	1.07217	0.456729	Non-differential lipids
Negative	PA(18:2_20:4)	-H	C41 H68 O8 N0 P1	719.466	6.37961	PA	(18:2_20:4)	0.0638902	0.1276	0.90909	0.975244	Non-differential lipids
Negative	PG(16:0_14:0)	-H	C36 H70 O10 N0 P1	693.471	6.40553	PG	(16:0_14:0)	0.853284	0.900917	0.890745	0.234471	Non-differential lipids
Negative	PA(16:1_18:2)	-H	C37 H66 O8 N0 P1	669.45	6.41693	PA	(16:1_18:2)	0.0361142	0.0795129	0.838826	1.1501	Non-differential lipids
Negative	Cer(d16:1_16:1)	-HCOO	C33 H62 O5 N1	552.463	6.43223	Cer	(d16:1_16:1)	0.241562	0.361769	1.1377	0.0990037	Non-differential lipids
Negative	PE(22:5_22:6)	-H	C49 H75 O8 N1 P1	836.524	6.43407	PE	(22:5_22:6)	0.37977	0.505529	1.01555	0.430725	Non-differential lipids
Negative	PG(18:1_18:2)	-H	C42 H76 O10 N0 P1	771.518	6.44759	PG	(18:1_18:2)	0.00594996	0.0183943	0.727558	0.465042	Non-differential lipids
Negative	PA(16:0_20:5)	-H	C39 H66 O8 N0 P1	693.45	6.46891	PA	(16:0_20:5)	0.862374	0.90746	1.15842	0.59807	Non-differential lipids
Negative	PE(16:1_22:6)	-H	C43 H71 O8 N1 P1	760.492	6.47056	PE	(16:1_22:6)	0.752088	0.826017	0.970926	0.689646	Non-differential lipids
Negative	PC(16:1_14:0)	-HCOO	C39 H75 O10 N1 P1	748.513	6.47445	PC	(16:1_14:0)	0.0315892	0.0714913	1.22768	0.960643	Non-differential lipids
Negative	PE(18:2_22:6)	-H	C45 H73 O8 N1 P1	786.508	6.4985	PE	(18:2_22:6)	0.510063	0.623679	0.85781	0.606789	Non-differential lipids
Negative	PE(15:0_20:5)	-H	C40 H69 O8 N1 P1	722.477	6.54404	PE	(15:0_20:5)	0.0292286	0.0674397	1.30871	0.841583	Non-differential lipids
Negative	PE(16:0_18:2)	-H	C39 H73 O8 N1 P1	714.508	6.5664	PE	(16:0_18:2)	0.635621	0.733886	1.01427	0.410241	Non-differential lipids
Negative	PA(18:3e_24:2)	-H	C45 H80 O7 N0 P1	763.565	6.57288	Ether.L	(18:3e_24:2)	0.101585	0.184334	1.05479	0.950101	Non-differential lipids
Negative	PG(16:0_14:0)	-H	C36 H70 O10 N0 P1	693.471	6.616	PG	(16:0_14:0)	0.0228039	0.055505	1.42626	1.11895	Non-differential lipids
Negative	PE(18:1+O_16:0)	-H	C39 H75 O9 N1 P1	732.518	6.62113	Oxid.L	(18:1+O_16:0)	0.00560929	0.0175128	2.11394	0.933337	Non-differential lipids
Negative	PS(22:4_20:4)	-H	C48 H77 O10 N1 P1	858.529	6.63051	PS	(22:4_20:4)	0.85028	0.900917	0.958644	0.385013	Non-differential lipids
Negative	PE(18:3_18:2)	-H	C41 H71 O8 N1 P1	736.492	6.63252	PE	(18:3_18:2)	0.0244661	0.0585453	0.867262	1.28825	Non-differential lipids
Negative	PIP(22:6+O_16:0)	-H	C47 H79 O17 N0 P2	977.48	6.645	Oxid.L	(22:6+O_16:0)	0.0960754	0.176595	0.863943	0.860273	Non-differential lipids
Negative	PI(22:4_18:2)	-H	C49 H82 O13 N0 P1	909.55	6.6465	PI	(22:4_18:2)	0.272249	0.395011	1.17764	0.0691666	Non-differential lipids
Negative	PC(18:2+O_16:0)	-HCOO	C43 H81 O11 N1 P1	818.555	6.64789	Oxid.L	(18:2+O_16:0)	0.0312854	0.0709737	1.13512	0.397544	Non-differential lipids
Negative	PI(16:0_20:4)	-H	C45 H78 O13 N0 P1	857.519	6.65304	PI	(16:0_20:4)	0.947785	0.966169	0.909896	0.352824	Non-differential lipids
Negative	dMePE(12:0_14:0)	-H	C33 H65 O8 N1 P1	634.445	6.66802	PE	(12:0_14:0)	0.0262317	0.062038	1.81474	1.32221	Non-differential lipids
Negative	PE(16:1_22:6)	-H	C43 H71 O8 N1 P1	760.492	6.677	PE	(16:1_22:6)	0.996926	0.997629	1.01187	0.840272	Non-differential lipids
Negative	PIP(17:0CHO_16:0)	-H	C42 H79 O17 N0 P2	917.48	6.68423	Oxid.L	(17:0CHO_16:0)	0.603024	0.70689	0.950346	0.299499	Non-differential lipids
Negative	dMePE(14:0_18:2)	-H	C39 H73 O8 N1 P1	714.508	6.72516	PE	(14:0_18:2)	0.901891	0.934831	0.995816	0.236182	Non-differential lipids
Negative	PI(18:1_20:4)	-H	C47 H80 O13 N0 P1	883.534	6.73508	PI	(18:1_20:4)	0.717267	0.79765	0.930666	0.542039	Non-differential lipids
Negative	PS(20:4_22:6)	-H	C48 H73 O10 N1 P1	854.498	6.74988	PS	(20:4_22:6)	0.91716	0.943764	1.04315	0.997383	Non-differential lipids
Negative	PC(15:0_22:6)	-HCOO	C46 H79 O10 N1 P1	836.545	6.75816	PC	(15:0_22:6)	0.654973	0.748014	0.972025	0.639508	Non-differential lipids
Negative	PE(18:3e_20:5)	-H	C43 H71 O7 N1 P1	744.497	6.7897	Ether.L	(18:3e_20:5)	0.454857	0.575774	0.955974	0.759298	Non-differential lipids
Negative	PC(16:0_14:1)	-HCOO	C39 H75 O10 N1 P1	748.513	6.82319	PC	(16:0_14:1)	0.0212404	0.052512	1.56102	0.889772	Non-differential lipids
Negative	PS(18:1_20:4)	-H	C44 H75 O10 N1 P1	808.513	6.83698	PS	(18:1_20:4)	0.0714093	0.139094	1.11631	0.611186	Non-differential lipids
Negative	PS(20:4_20:4)	-H	C46 H73 O10 N1 P1	830.498	6.84416	PS	(20:4_20:4)	0.8533	0.900917	0.988845	0.88291	Non-differential lipids
Negative	PS(16:1e_22:6)	-H	C44 H73 O9 N1 P1	790.503	6.87129	Ether.L	(16:1e_22:6)	0.461862	0.582044	0.970405	0.856829	Non-differential lipids
Negative	PI(16:0_18:2)	-H	C43 H78 O13 N0 P1	833.519	6.88611	PI	(16:0_18:2)	0.702925	0.786943	0.958436	0.24937	Non-differential lipids
Negative	PI(22:6+4O_18:2)	-H	C49 H78 O17 N0 P1	969.498	6.88804	Oxid.L	(22:6+4O_18:2)	0.0244661	0.0585453	0.816568	0.97977	Non-differential lipids
Negative	PI(20:2_20:4)	-H	C49 H82 O13 N0 P1	909.55	6.89568	PI	(20:2_20:4)	0.207775	0.323643	1.20314	0.43374	Non-differential lipids
Negative	PI(20:5+OO_17:0)	-H	C46 H78 O15 N0 P1	901.508	6.89607	Oxid.L	(20:5+OO_17:0)	0.0590775	0.119844	0.85727	0.802489	Non-differential lipids
Negative	PI(18:3+8O_16:0)	-H	C43 H76 O21 N0 P1	959.462	6.89768	Oxid.L	(18:3+8O_16:0)	0.000399759	0.00196623	0.72956	0.823106	Non-differential lipids
Negative	PE(16:1_22:5)	-H	C43 H73 O8 N1 P1	762.508	6.90684	PE	(16:1_22:5)	0.0930365	0.171676	0.611788	0.621772	Non-differential lipids
Negative	PIP(20:5_18:2)	-H	C47 H77 O16 N0 P2	959.469	6.9125	PI	(20:5_18:2)	0.00931457	0.0267288	0.755056	0.696744	Non-differential lipids
Negative	PE(16:1_20:4)	-H	C41 H71 O8 N1 P1	736.492	6.91451	PE	(16:1_20:4)	0.0627936	0.125676	1.19879	0.507976	Non-differential lipids
Negative	PS(20:2_20:4)	-H	C46 H77 O10 N1 P1	834.529	6.91516	PS	(20:2_20:4)	0.250977	0.371556	0.934998	0.311862	Non-differential lipids
Negative	dMePE(16:0_20:5)	-H	C43 H75 O8 N1 P1	764.524	6.92658	PE	(16:0_20:5)	0.157425	0.261117	0.878445	0.996503	Non-differential lipids
Negative	PG(16:0_16:1)	-H	C38 H72 O10 N0 P1	719.487	6.92952	PG	(16:0_16:1)	0.054087	0.111312	1.19089	1.49666	Non-differential lipids
Negative	LBPA(16:0_16:1)	-H	C38 H72 O10 P1	719.487	6.93085	LPL	(16:0_16:1)	0.0415644	0.0894313	1.208	1.56497	Non-differential lipids
Negative	PC(14:0_18:2)	-HCOO	C41 H77 O10 N1 P1	774.529	6.94707	PC	(14:0_18:2)	0.236948	0.357691	0.898481	0.424218	Non-differential lipids
Negative	PG(16:0_20:4)	-H	C42 H74 O10 N0 P1	769.503	6.9501	PG	(16:0_20:4)	0.0142837	0.0379917	0.924039	1.01647	Non-differential lipids
Negative	PI(20:3_22:4)	-H	C51 H84 O13 N0 P1	935.566	6.96393	PI	(20:3_22:4)	0.9554	0.971141	0.906699	0.861416	Non-differential lipids
Negative	PE(14:1e_22:6)	-H	C41 H69 O7 N1 P1	718.482	6.96538	Ether.L	(14:1e_22:6)	0.0133906	0.0361585	0.688667	0.970156	Non-differential lipids
Negative	PI(18:1_18:2)	-H	C45 H80 O13 N0 P1	859.534	6.99254	PI	(18:1_18:2)	0.473668	0.590628	0.889008	0.455385	Non-differential lipids
Negative	PI(14:0e_18:2)	-H	C41 H76 O12 N0 P1	791.508	6.999	Ether.L	(14:0e_18:2)	0.953921	0.969984	0.965467	0.367916	Non-differential lipids
Negative	dMePE(16:1_14:1)	-H	C37 H69 O8 N1 P1	686.477	6.99973	PE	(16:1_14:1)	0.0684357	0.135251	1.26576	1.02927	Non-differential lipids
Negative	PA(16:0_22:6)	-H	C41 H68 O8 N0 P1	719.466	7.00199	PA	(16:0_22:6)	0.386072	0.511997	0.988242	0.9085	Non-differential lipids
Negative	PG(18:1_20:4)	-H	C44 H76 O10 N0 P1	795.518	7.06327	PG	(18:1_20:4)	0.0816434	0.154779	0.805661	0.0247463	Non-differential lipids
Negative	PA(18:2e_24:2)	-H	C45 H82 O7 N0 P1	765.58	7.06801	Ether.L	(18:2e_24:2)	0.00534953	0.0168876	0.87198	0.59068	Non-differential lipids
Negative	PA(18:1_22:6)	-H	C43 H70 O8 N0 P1	745.481	7.06883	PA	(18:1_22:6)	0.30008	0.423694	1.11205	0.754288	Non-differential lipids
Negative	PE(18:1_22:3)	-H	C45 H81 O8 N1 P1	794.571	7.07025	PE	(18:1_22:3)	0.0908082	0.16833	1.43201	0.383834	Non-differential lipids
Negative	PE(16:0_16:0)	-H	C37 H73 O8 N1 P1	690.508	7.07192	PE	(16:0_16:0)	0.00324539	0.0110826	1.82938	0.722317	Non-differential lipids
Negative	PG(15:0_16:0)	-H	C37 H72 O10 N0 P1	707.487	7.07597	PG	(15:0_16:0)	0.641861	0.738986	0.883274	0.600964	Non-differential lipids
Negative	Hex1Cer(d13:0_22:6)	-HCOO	C42 H70 O10 N1	748.501	7.078	HexCer	(d13:0_22:6)	0.00405567	0.0133682	1.41045	0.0813303	Non-differential lipids
Negative	PE(18:1_18:2)	-H	C41 H75 O8 N1 P1	740.524	7.07866	PE	(18:1_18:2)	0.132997	0.228339	1.15647	0.962256	Non-differential lipids
Negative	PA(16:1e_20:5)	-H	C39 H66 O7 N0 P1	677.455	7.08452	Ether.L	(16:1e_20:5)	0.68159	0.769738	1.09769	0.196602	Non-differential lipids
Negative	PE(18:3e_18:3)	-H	C41 H71 O7 N1 P1	720.497	7.08537	Ether.L	(18:3e_18:3)	0.555594	0.665026	1.1114	0.297805	Non-differential lipids
Negative	dMePE(18:2_18:2)	-H	C43 H77 O8 N1 P1	766.539	7.08798	PE	(18:2_18:2)	0.017829	0.0457079	0.897036	1.05135	Non-differential lipids
Negative	PA(18:2_18:2)	-H	C39 H68 O8 N0 P1	695.466	7.08904	PA	(18:2_18:2)	0.0508063	0.105789	0.862698	0.893363	Non-differential lipids
Negative	PE(17:1_22:6)	-H	C44 H73 O8 N1 P1	774.508	7.08913	PE	(17:1_22:6)	0.452536	0.574116	1.07234	0.0211716	Non-differential lipids
Negative	PE(16:2e_22:6)	-H	C43 H71 O7 N1 P1	744.497	7.09032	Ether.L	(16:2e_22:6)	0.401022	0.527387	1.13011	0.182845	Non-differential lipids
Negative	PI(20:2_20:4)	-H	C49 H82 O13 N0 P1	909.55	7.10559	PI	(20:2_20:4)	0.377611	0.503934	0.897061	0.0527692	Non-differential lipids
Negative	PI(18:0_20:5)	-H	C47 H80 O13 N0 P1	883.534	7.10624	PI	(18:0_20:5)	0.0262317	0.062038	1.33416	0.160186	Non-differential lipids
Negative	PE(16:0_18:1)	-H	C39 H75 O8 N1 P1	716.524	7.10635	PE	(16:0_18:1)	0.000101512	0.000653271	1.19052	1.4678	Non-differential lipids
Negative	PC(15:0_14:0)	-HCOO	C38 H75 O10 N1 P1	736.513	7.11	PC	(15:0_14:0)	0.217677	0.335743	1.32293	0.869378	Non-differential lipids
Negative	PE(20:4e_20:5)	-H	C45 H73 O7 N1 P1	770.513	7.11332	Ether.L	(20:4e_20:5)	0.746247	0.821509	1.06536	0.692929	Non-differential lipids
Negative	PS(18:2_20:4)	-H	C44 H73 O10 N1 P1	806.498	7.1186	PS	(18:2_20:4)	0.309153	0.432205	0.916505	0.63325	Non-differential lipids
Negative	PI(18:1_14:0)	-H	C41 H76 O13 N0 P1	807.503	7.12073	PI	(18:1_14:0)	0.367358	0.493171	1.04976	0.119331	Non-differential lipids
Negative	PA(18:2e_20:5)	-H	C41 H68 O7 N0 P1	703.471	7.12149	Ether.L	(18:2e_20:5)	0.2063	0.32219	0.777463	0.991935	Non-differential lipids
Negative	PI(16:0_18:2)	-H	C43 H78 O13 N0 P1	833.519	7.12277	PI	(16:0_18:2)	0.0237415	0.0572458	1.30547	0.648995	Non-differential lipids
Negative	Cer(t16:0_18:1)	-HCOO	C35 H68 O6 N1	598.505	7.125	Cer	(t16:0_18:1)	0.356205	0.481385	1.0454	0.695789	Non-differential lipids
Negative	dMePE(16:0_18:2)	-H	C41 H77 O8 N1 P1	742.539	7.13215	PE	(16:0_18:2)	0.00985072	0.0281818	1.16929	1.29756	Non-differential lipids
Negative	PE(18:1+O_18:2)	-H	C41 H75 O9 N1 P1	756.518	7.13404	Oxid.L	(18:1+O_18:2)	0.000393963	0.00194446	1.50368	0.809582	Non-differential lipids
Negative	PG(16:0_16:1)	-H	C38 H72 O10 N0 P1	719.487	7.135	PG	(16:0_16:1)	0.0216783	0.0532548	1.22456	1.48183	Non-differential lipids
Negative	PI(17:0_20:4)	-H	C46 H80 O13 N0 P1	871.534	7.13696	PI	(17:0_20:4)	0.156296	0.259853	1.16511	0.29047	Non-differential lipids
Negative	PI(18:1_20:3)	-H	C47 H82 O13 N0 P1	885.55	7.13788	PI	(18:1_20:3)	0.596328	0.701359	1.17316	0.0088082	Non-differential lipids
Negative	PS(16:0e_22:6)	-H	C44 H75 O9 N1 P1	792.518	7.14553	Ether.L	(16:0e_22:6)	0.775592	0.845288	1.0311	0.0561038	Non-differential lipids
Negative	dMePE(16:0_20:5)	-H	C43 H75 O8 N1 P1	764.524	7.15881	PE	(16:0_20:5)	0.652194	0.746642	1.01263	1.00652	Non-differential lipids
Negative	dMePE(16:0_18:3)	-H	C41 H75 O8 N1 P1	740.524	7.16217	PE	(16:0_18:3)	0.603024	0.70689	0.875747	0.0363071	Non-differential lipids
Negative	PS(16:1_20:4)	-H	C42 H71 O10 N1 P1	780.482	7.1623	PS	(16:1_20:4)	0.757944	0.831161	1.02172	0.195031	Non-differential lipids
Negative	PS(20:4_20:4)	-H	C46 H73 O10 N1 P1	830.498	7.16515	PS	(20:4_20:4)	0.611102	0.713414	1.02989	1.06222	Non-differential lipids
Negative	dMePE(14:0_18:2)	-H	C39 H73 O8 N1 P1	714.508	7.17008	PE	(14:0_18:2)	0.01937	0.0488641	1.21772	0.78967	Non-differential lipids
Negative	PI(16:0_18:3)	-H	C43 H76 O13 N0 P1	831.503	7.173	PI	(16:0_18:3)	0.0289445	0.0668929	0.938781	1.31537	Non-differential lipids
Negative	PE(19:1_18:2)	-H	C42 H77 O8 N1 P1	754.539	7.178	PE	(19:1_18:2)	0.0331461	0.0743037	1.091	0.66266	Non-differential lipids
Negative	PE(18:0_22:6)	-H	C45 H77 O8 N1 P1	790.539	7.178	PE	(18:0_22:6)	0.192893	0.305997	1.52955	0.00261376	Non-differential lipids
Negative	PC(18:2+O_16:0)	-HCOO	C43 H81 O11 N1 P1	818.555	7.18488	Oxid.L	(18:2+O_16:0)	0.289428	0.413594	0.846293	0.00130585	Non-differential lipids
Negative	PS(17:0_20:4)	-H	C43 H75 O10 N1 P1	796.513	7.18926	PS	(17:0_20:4)	0.558181	0.667277	1.32331	0.00888669	Non-differential lipids
Negative	PE(14:1e_20:4)	-H	C39 H69 O7 N1 P1	694.482	7.19414	Ether.L	(14:1e_20:4)	0.0356026	0.0786918	1.23196	0.0235139	Non-differential lipids
Negative	PC(18:4_18:2)	-HCOO	C45 H77 O10 N1 P1	822.529	7.196	PC	(18:4_18:2)	0.0708062	0.138394	1.37981	1.01969	Non-differential lipids
Negative	Cer(t16:0_18:2)	-HCOO	C35 H66 O6 N1	596.49	7.212	Cer	(t16:0_18:2)	0.0836882	0.157918	1.11916	0.864795	Non-differential lipids
Negative	PI(16:0_20:3)	-H	C45 H80 O13 N0 P1	859.534	7.23555	PI	(16:0_20:3)	0.654973	0.748014	0.950592	0.0526198	Non-differential lipids
Negative	PS(20:5_18:2)	-H	C44 H71 O10 N1 P1	804.482	7.29424	PS	(20:5_18:2)	0.581719	0.689319	1.03052	0.57366	Non-differential lipids
Negative	PG(18:1_18:2)	-H	C42 H76 O10 N0 P1	771.518	7.29588	PG	(18:1_18:2)	0.00457861	0.0148334	0.8787	1.09674	Non-differential lipids
Negative	dMePE(16:1_14:1)	-H	C37 H69 O8 N1 P1	686.477	7.309	PE	(16:1_14:1)	0.30188	0.425179	1.32498	0.373574	Non-differential lipids
Negative	PE(16:1e_20:5)	-H	C41 H71 O7 N1 P1	720.497	7.31785	Ether.L	(16:1e_20:5)	0.272249	0.395011	0.911197	0.433032	Non-differential lipids
Negative	PE(18:1_14:1)	-H	C37 H69 O8 N1 P1	686.477	7.31963	PE	(18:1_14:1)	0.0857755	0.160787	1.60778	0.559252	Non-differential lipids
Negative	PA(16:0e_20:5)	-H	C39 H68 O7 N0 P1	679.471	7.32367	Ether.L	(16:0e_20:5)	0.136977	0.233973	1.0284	1.09073	Non-differential lipids
Negative	PE(15:0_20:4)	-H	C40 H71 O8 N1 P1	724.492	7.32704	PE	(15:0_20:4)	0.200912	0.31537	0.83298	0.558795	Non-differential lipids
Negative	PI(15:0_18:1)	-H	C42 H78 O13 N0 P1	821.519	7.3359	PI	(15:0_18:1)	0.00594996	0.0183943	1.10632	1.68512	Non-differential lipids
Negative	dMePE(16:1_18:1)	-H	C41 H77 O8 N1 P1	742.539	7.33853	PE	(16:1_18:1)	0.146416	0.247191	1.24379	0.535636	Non-differential lipids
Negative	PA(18:3e_24:2)	-H	C45 H80 O7 N0 P1	763.565	7.35243	Ether.L	(18:3e_24:2)	0.862374	0.90746	0.995948	0.391073	Non-differential lipids
Negative	PE(18:3e_22:6)	-H	C45 H73 O7 N1 P1	770.513	7.37934	Ether.L	(18:3e_22:6)	0.0836888	0.157918	0.868257	1.05129	Non-differential lipids
Negative	PS(16:1e_22:5)	-H	C44 H75 O9 N1 P1	792.518	7.38173	Ether.L	(16:1e_22:5)	0.0180155	0.0460199	0.882624	0.949148	Non-differential lipids
Negative	PA(18:1e_20:5)	-H	C41 H70 O7 N0 P1	705.486	7.38335	Ether.L	(18:1e_20:5)	0.609871	0.712856	0.868211	0.314632	Non-differential lipids
Negative	PI(17:0_20:4)	-H	C46 H80 O13 N0 P1	871.534	7.40532	PI	(17:0_20:4)	0.874501	0.916144	1.04375	0.258704	Non-differential lipids
Negative	PS(16:0_20:3)	-H	C42 H75 O10 N1 P1	784.513	7.42823	PS	(16:0_20:3)	0.296501	0.420524	1.08497	0.00136845	Non-differential lipids
Negative	PC(17:0_20:5)	-HCOO	C46 H81 O10 N1 P1	838.56	7.44547	PC	(17:0_20:5)	0.327838	0.453413	0.776769	0.492357	Non-differential lipids
Negative	PE(22:4_22:6)	-H	C49 H77 O8 N1 P1	838.539	7.45088	PE	(22:4_22:6)	0.254172	0.374528	0.890761	0.876452	Non-differential lipids
Negative	PI(16:0e_20:4)	-H	C45 H80 O12 N0 P1	843.539	7.46332	Ether.L	(16:0e_20:4)	0.13004	0.224895	0.950852	0.965477	Non-differential lipids
Negative	PA(16:0_20:4)	-H	C39 H68 O8 N0 P1	695.466	7.46702	PA	(16:0_20:4)	0.766753	0.837584	1.07225	0.778246	Non-differential lipids
Negative	PG(15:0_18:1)	-H	C39 H74 O10 N0 P1	733.503	7.47304	PG	(15:0_18:1)	0.315176	0.439543	1.1171	0.848854	Non-differential lipids
Negative	PA(16:0_16:1)	-H	C35 H66 O8 N0 P1	645.45	7.48219	PA	(16:0_16:1)	0.0221228	0.0541246	1.13249	0.453161	Non-differential lipids
Negative	PE(14:1e_20:4)	-H	C39 H69 O7 N1 P1	694.482	7.48242	Ether.L	(14:1e_20:4)	0.227908	0.347745	0.824057	0.743154	Non-differential lipids
Negative	dMePE(16:1_18:2)	-H	C41 H75 O8 N1 P1	740.524	7.48955	PE	(16:1_18:2)	0.250977	0.371556	0.94812	1.13883	Non-differential lipids
Negative	PI(18:1e_20:4)	-H	C47 H82 O12 N0 P1	869.555	7.49214	Ether.L	(18:1e_20:4)	0.0864803	0.161787	0.934914	1.01394	Non-differential lipids
Negative	dMePE(15:0_18:2)	-H	C40 H75 O8 N1 P1	728.524	7.498	PE	(15:0_18:2)	0.85028	0.900917	1.00995	0.121003	Non-differential lipids
Negative	dMePE(16:0_22:6)	-H	C45 H77 O8 N1 P1	790.539	7.53527	PE	(16:0_22:6)	0.0531324	0.109985	0.960569	1.10619	Non-differential lipids
Negative	PA(18:1_20:4)	-H	C41 H70 O8 N0 P1	721.481	7.54989	PA	(18:1_20:4)	0.329746	0.454722	1.0268	1.07367	Non-differential lipids
Negative	PS(17:0_20:4)	-H	C43 H75 O10 N1 P1	796.513	7.55383	PS	(17:0_20:4)	0.8533	0.900917	1.00519	0.59682	Non-differential lipids
Negative	PS(19:1_20:4)	-H	C45 H77 O10 N1 P1	822.529	7.56471	PS	(19:1_20:4)	0.8533	0.900917	1.03733	0.547848	Non-differential lipids
Negative	PE(20:3_22:5)	-H	C47 H77 O8 N1 P1	814.539	7.5818	PE	(20:3_22:5)	0.616515	0.718845	0.957015	0.580021	Non-differential lipids
Negative	PE(17:1_20:4)	-H	C42 H73 O8 N1 P1	750.508	7.58527	PE	(17:1_20:4)	0.026756	0.0629631	1.07529	0.288116	Non-differential lipids
Negative	phSM(d18:1_16:0)	-HCOO	C40 H80 O9 N2 P1	763.561	7.59669	SM	(d18:1_16:0)	0.0864803	0.161787	1.12529	0.569456	Non-differential lipids
Negative	PE(16:2e_20:4)	-H	C41 H71 O7 N1 P1	720.497	7.59801	Ether.L	(16:2e_20:4)	0.186391	0.297848	0.916193	0.836535	Non-differential lipids
Negative	PG(18:1_18:1)	-H	C42 H78 O10 N0 P1	773.534	7.60573	PG	(18:1_18:1)	0.581719	0.689319	0.868968	0.275554	Non-differential lipids
Negative	PS(20:2_20:3)	-H	C46 H79 O10 N1 P1	836.545	7.62996	PS	(20:2_20:3)	0.182569	0.292729	0.816564	0.733469	Non-differential lipids
Negative	PC(18:2e_20:5)	-HCOO	C47 H81 O9 N1 P1	834.565	7.63792	Ether.L	(18:2e_20:5)	0.0545697	0.112061	0.686272	0.791403	Non-differential lipids
Negative	PS(16:0e_20:4)	-H	C42 H75 O9 N1 P1	768.518	7.63828	Ether.L	(16:0e_20:4)	0.000475813	0.00228101	1.13047	1.04748	Non-differential lipids
Negative	PA(16:0COOCH3_22:6)	-H	C42 H68 O10 N0 P1	763.456	7.639	Oxid.L	(16:0COOCH3_22:6)	0.0407997	0.0879861	0.935322	1.22601	Non-differential lipids
Negative	PC(14:0e_18:2)	-HCOO	C41 H79 O9 N1 P1	760.55	7.6408	Ether.L	(14:0e_18:2)	0.00173661	0.00658075	0.465939	0.621008	Non-differential lipids
Negative	PA(16:1e_22:6)	-H	C41 H68 O7 N0 P1	703.471	7.64575	Ether.L	(16:1e_22:6)	0.273934	0.396444	0.975343	0.772938	Non-differential lipids
Negative	PS(16:0e_22:5)	-H	C44 H77 O9 N1 P1	794.534	7.67523	Ether.L	(16:0e_22:5)	0.600341	0.704619	1.05353	0.614138	Non-differential lipids
Negative	PI(17:0_18:2)	-H	C44 H80 O13 N0 P1	847.534	7.69305	PI	(17:0_18:2)	0.353201	0.478236	1.04279	0.325098	Non-differential lipids
Negative	PG(15:0_18:1)	-H	C39 H74 O10 N0 P1	733.503	7.727	PG	(15:0_18:1)	0.152941	0.255634	0.880679	0.696042	Non-differential lipids
Negative	PC(17:0_20:5)	-HCOO	C46 H81 O10 N1 P1	838.56	7.73858	PC	(17:0_20:5)	0.170247	0.278318	0.931918	0.96288	Non-differential lipids
Negative	PI(18:0_22:6)	-H	C49 H82 O13 N0 P1	909.55	7.75496	PI	(18:0_22:6)	0.244672	0.364695	0.915577	0.755574	Non-differential lipids
Negative	PE(14:0e_20:4)	-H	C39 H71 O7 N1 P1	696.497	7.77382	Ether.L	(14:0e_20:4)	0.00653391	0.0199175	0.703959	0.86594	Non-differential lipids
Negative	PE(17:1_20:4)	-H	C42 H73 O8 N1 P1	750.508	7.786	PE	(17:1_20:4)	0.021459	0.0529111	1.4931	0.424062	Non-differential lipids
Negative	PA(16:0_18:2)	-H	C37 H68 O8 N0 P1	671.466	7.78712	PA	(16:0_18:2)	0.230894	0.351544	0.974855	0.959128	Non-differential lipids
Negative	cPA(16:0)	-H	C19 H36 O6 N0 P1	391.226	7.78914	LPL	(16:0)	0.325937	0.451224	0.9576	0.662381	Non-differential lipids
Negative	PC(17:1_18:2)	-HCOO	C44 H81 O10 N1 P1	814.56	7.79583	PC	(17:1_18:2)	0.0991938	0.181387	0.780272	0.383389	Non-differential lipids
Negative	PS(18:0_18:3)	-H	C42 H75 O10 N1 P1	784.513	7.80787	PS	(18:0_18:3)	0.175099	0.284285	0.866964	0.584941	Non-differential lipids
Negative	PI(18:1_22:4)	-H	C49 H84 O13 N0 P1	911.566	7.82149	PI	(18:1_22:4)	0.34922	0.474431	0.883845	0.685404	Non-differential lipids
Negative	PG(15:0_17:0)	-H	C38 H74 O10 N0 P1	721.503	7.82373	PG	(15:0_17:0)	0.37977	0.505529	0.772634	0.116296	Non-differential lipids
Negative	PS(17:0_18:2)	-H	C41 H75 O10 N1 P1	772.513	7.84317	PS	(17:0_18:2)	0.0312854	0.0709737	0.777154	0.70542	Non-differential lipids
Negative	PS(20:1_22:6)	-H	C48 H79 O10 N1 P1	860.545	7.85116	PS	(20:1_22:6)	0.143231	0.242825	1.08255	0.575292	Non-differential lipids
Negative	PA(18:1_20:4)	-H	C41 H70 O8 N0 P1	721.481	7.86481	PA	(18:1_20:4)	0.418528	0.543358	0.822245	0.400293	Non-differential lipids
Negative	PI(16:1_20:1)	-H	C45 H82 O13 N0 P1	861.55	7.87034	PI	(16:1_20:1)	0.654973	0.748014	0.989166	0.164864	Non-differential lipids
Negative	PA(20:0e_16:0)	-H	C39 H78 O7 N0 P1	689.549	7.871	Ether.L	(20:0e_16:0)	0.0060203	0.0185915	0.902735	0.224573	Non-differential lipids
Negative	PA(22:2_22:6)	-H	C47 H76 O8 N0 P1	799.528	7.871	PA	(22:2_22:6)	0.00034015	0.00173321	0.847585	1.54115	Non-differential lipids
Negative	PA(18:1_18:2)	-H	C39 H70 O8 N0 P1	697.481	7.87396	PA	(18:1_18:2)	0.00376855	0.012553	0.847168	1.5953	Non-differential lipids
Negative	Cer(d16:1_16:0)	-HCOO	C33 H64 O5 N1	554.479	7.89132	Cer	(d16:1_16:0)	0.0767066	0.14719	1.30361	1.3386	Non-differential lipids
Negative	PS(18:0_22:6)	-H	C46 H77 O10 N1 P1	834.529	7.89604	PS	(18:0_22:6)	0.808243	0.86952	1.00636	0.885841	Non-differential lipids
Negative	PS(20:2_20:3)	-H	C46 H79 O10 N1 P1	836.545	7.90212	PS	(20:2_20:3)	0.0423413	0.0905535	0.888457	1.11892	Non-differential lipids
Negative	PC(18:1+O_16:0)	-HCOO	C43 H83 O11 N1 P1	820.571	7.93074	Oxid.L	(18:1+O_16:0)	0.00316906	0.0109016	1.1878	1.10301	Non-differential lipids
Negative	PE(15:0_18:2)	-H	C38 H71 O8 N1 P1	700.492	7.93284	PE	(15:0_18:2)	0.941652	0.962337	0.957662	0.275192	Non-differential lipids
Negative	PE(18:2e_20:5)	-H	C43 H73 O7 N1 P1	746.513	7.93881	Ether.L	(18:2e_20:5)	0.000315925	0.00163911	0.844019	0.968258	Non-differential lipids
Negative	PC(16:0_14:0)	-HCOO	C39 H77 O10 N1 P1	750.529	7.94049	PC	(16:0_14:0)	0.817209	0.874854	0.918697	0.378728	Non-differential lipids
Negative	PI(18:0_16:1)	-H	C43 H80 O13 N0 P1	835.534	7.94935	PI	(18:0_16:1)	0.98156	0.987475	1.0094	0.793549	Non-differential lipids
Negative	Hex2Cer(d18:1_16:0)	-HCOO	C47 H88 O15 N1	906.616	7.97194	HexCer	(d18:1_16:0)	0.0423413	0.0905535	0.867445	0.647209	Non-differential lipids
Negative	PE(17:1_18:2)	-H	C40 H73 O8 N1 P1	726.508	7.97627	PE	(17:1_18:2)	0.0153894	0.040515	1.33065	0.804018	Non-differential lipids
Negative	PA(16:0e_22:6)	-H	C41 H70 O7 N0 P1	705.486	7.97773	Ether.L	(16:0e_22:6)	0.0382065	0.0834295	0.791238	0.974791	Non-differential lipids
Negative	PA(16:0_20:4)	-H	C39 H68 O8 N0 P1	695.466	7.99729	PA	(16:0_20:4)	0.0423413	0.0905535	0.863506	1.08763	Non-differential lipids
Negative	Hex1Cer(t16:0_18:1)	-HCOO	C41 H78 O11 N1	760.558	8.01882	HexCer	(t16:0_18:1)	0.0423413	0.0905535	0.869288	0.140517	Non-differential lipids
Negative	dMePE(16:0_16:1)	-H	C39 H75 O8 N1 P1	716.524	8.02734	PE	(16:0_16:1)	0.621948	0.7231	1.00622	0.226916	Non-differential lipids
Negative	PC(16:1e_20:4)	-HCOO	C45 H81 O9 N1 P1	810.565	8.05141	Ether.L	(16:1e_20:4)	0.000312928	0.00163252	0.498603	0.507339	Non-differential lipids
Negative	PC(16:0_16:1)	-HCOO	C41 H79 O10 N1 P1	776.545	8.07199	PC	(16:0_16:1)	0.471294	0.588961	1.00848	0.478716	Non-differential lipids
Negative	Cer(d18:2_16:0)	-HCOO	C35 H66 O5 N1	580.495	8.07782	Cer	(d18:2_16:0)	0.624672	0.725376	0.996135	0.107187	Non-differential lipids
Negative	dMePE(16:0_20:4)	-H	C43 H77 O8 N1 P1	766.539	8.08095	PE	(16:0_20:4)	0.0427343	0.0911878	0.94878	1.3239	Non-differential lipids
Negative	PI(16:0_16:0)	-H	C41 H78 O13 N0 P1	809.519	8.09004	PI	(16:0_16:0)	0.0341114	0.0759875	1.07508	0.709887	Non-differential lipids
Negative	PC(16:0e_18:3)	-HCOO	C43 H81 O9 N1 P1	786.565	8.136	Ether.L	(16:0e_18:3)	0.0155534	0.0407576	0.776621	0.794961	Non-differential lipids
Negative	PE(18:2e_20:5)	-H	C43 H73 O7 N1 P1	746.513	8.14735	Ether.L	(18:2e_20:5)	0.224951	0.343786	0.982399	0.829317	Non-differential lipids
Negative	dMePE(16:1_18:1)	-H	C41 H77 O8 N1 P1	742.539	8.16338	PE	(16:1_18:1)	0.00725217	0.0217335	0.800696	0.667135	Non-differential lipids
Negative	PE(17:0_20:5)	-H	C42 H73 O8 N1 P1	750.508	8.16966	PE	(17:0_20:5)	0.835211	0.890766	0.939112	0.0429772	Non-differential lipids
Negative	PA(16:0_22:5)	-H	C41 H70 O8 N0 P1	721.481	8.17385	PA	(16:0_22:5)	0.781501	0.850095	1.05478	0.618165	Non-differential lipids
Negative	Cer(d18:0_15:0)	-HCOO	C34 H68 O5 N1	570.51	8.17763	Cer	(d18:0_15:0)	0.129065	0.223619	1.10708	0.424636	Non-differential lipids
Negative	PC(16:1_18:1)	-HCOO	C43 H81 O10 N1 P1	802.56	8.17887	PC	(16:1_18:1)	0.00205738	0.00760265	2.08376	0.456568	Non-differential lipids
Negative	PE(20:3_18:2)	-H	C43 H75 O8 N1 P1	764.524	8.17911	PE	(20:3_18:2)	0.0312854	0.0709737	0.925857	0.952855	Non-differential lipids
Negative	PE(16:0_18:3)	-H	C39 H71 O8 N1 P1	712.492	8.18356	PE	(16:0_18:3)	0.576448	0.685075	1.03089	0.102881	Non-differential lipids
Negative	PI(16:0_18:1)	-H	C43 H80 O13 N0 P1	835.534	8.20639	PI	(16:0_18:1)	0.307324	0.430284	1.01355	0.636295	Non-differential lipids
Negative	PI(22:6+4O_18:1)	-H	C49 H80 O17 N0 P1	971.514	8.20816	Oxid.L	(22:6+4O_18:1)	0.0627936	0.125676	0.906073	0.825468	Non-differential lipids
Negative	PA(16:1e_20:4)	-H	C39 H68 O7 N0 P1	679.471	8.2229	Ether.L	(16:1e_20:4)	0.149655	0.251165	0.899388	1.05965	Non-differential lipids
Negative	PA(18:1_18:2)	-H	C39 H70 O8 N0 P1	697.481	8.24166	PA	(18:1_18:2)	0.00185422	0.00694231	0.902598	1.59328	Non-differential lipids
Negative	PE(20:2_22:6)	-H	C47 H77 O8 N1 P1	814.539	8.24891	PE	(20:2_22:6)	0.00776955	0.0229927	0.687434	0.589017	Non-differential lipids
Negative	PS(20:2_22:4)	-H	C48 H81 O10 N1 P1	862.56	8.26413	PS	(20:2_22:4)	0.0499013	0.104362	0.884168	0.631907	Non-differential lipids
Negative	PS(16:0_16:0)	-H	C38 H73 O10 N1 P1	734.498	8.27033	PS	(16:0_16:0)	0.146416	0.247191	1.10777	0.490663	Non-differential lipids
Negative	PI(18:0_20:4)	-H	C47 H82 O13 N0 P1	885.55	8.28266	PI	(18:0_20:4)	0.180053	0.289677	0.883475	0.720075	Non-differential lipids
Negative	PI(18:0_22:5)	-H	C49 H84 O13 N0 P1	911.566	8.29491	PI	(18:0_22:5)	0.731709	0.809587	1.00253	0.641013	Non-differential lipids
Negative	PA(18:2e_20:4)	-H	C41 H70 O7 N0 P1	705.486	8.2975	Ether.L	(18:2e_20:4)	0.162	0.2673	0.959598	1.07033	Non-differential lipids
Negative	PC(18:1+O_18:1)	-HCOO	C45 H85 O11 N1 P1	846.587	8.30379	Oxid.L	(18:1+O_18:1)	0.54787	0.657722	0.889942	0.440005	Non-differential lipids
Negative	PI(18:1_18:1)	-H	C45 H82 O13 N0 P1	861.55	8.32836	PI	(18:1_18:1)	0.611102	0.713414	0.892463	0.0510772	Non-differential lipids
Negative	PS(16:0_20:4)	-H	C42 H73 O10 N1 P1	782.498	8.33411	PS	(16:0_20:4)	0.553013	0.662775	1.06348	0.0735265	Non-differential lipids
Negative	PA(15:0_18:1)	-H	C36 H68 O8 N0 P1	659.466	8.33746	PA	(15:0_18:1)	0.00026155	0.0014085	1.67325	0.99158	Non-differential lipids
Negative	PE(18:3e_18:2)	-H	C41 H73 O7 N1 P1	722.513	8.34015	Ether.L	(18:3e_18:2)	0.142181	0.241478	0.88034	1.35083	Non-differential lipids
Negative	dMePE(16:0_20:4)	-H	C43 H77 O8 N1 P1	766.539	8.363	PE	(16:0_20:4)	0.0135374	0.0364162	0.600402	0.988416	Non-differential lipids
Negative	PE(18:1e_20:5)	-H	C43 H75 O7 N1 P1	748.529	8.37642	Ether.L	(18:1e_20:5)	0.0135374	0.0364162	1.95571	0.64452	Non-differential lipids
Negative	Hex1Cer(d19:2_20:4)	-HCOO	C46 H78 O10 N1	804.563	8.419	HexCer	(d19:2_20:4)	3.85815e-06	5.28958e-05	0.863826	1.60907	Non-differential lipids
Negative	PC(16:0_18:2)	-HCOO	C43 H81 O10 N1 P1	802.56	8.42666	PC	(16:0_18:2)	1.03593e-06	1.90907e-05	0.836121	1.60223	Non-differential lipids
Negative	PC(16:1_16:1)	-HCOO	C41 H77 O10 N1 P1	774.529	8.43181	PC	(16:1_16:1)	0.67456	0.764232	1.02327	0.218923	Non-differential lipids
Negative	PA(18:0_20:4)	-H	C41 H72 O8 N0 P1	723.497	8.45652	PA	(18:0_20:4)	0.00324901	0.0110826	0.909565	1.38852	Non-differential lipids
Negative	PI(18:0_16:0)	-H	C43 H82 O13 N0 P1	837.55	8.47484	PI	(18:0_16:0)	0.119632	0.21101	0.974294	1.20278	Non-differential lipids
Negative	PC(17:0_20:5)	-HCOO	C46 H81 O10 N1 P1	838.56	8.479	PC	(17:0_20:5)	0.0298041	0.0685445	0.873064	1.20077	Non-differential lipids
Negative	LBPA(16:0_16:0)	-H	C38 H74 O10 P1	721.503	8.50829	LPL	(16:0_16:0)	0.0309842	0.0705158	1.18516	0.748797	Non-differential lipids
Negative	Hex1Cer(d16:0_18:1)	-HCOO	C41 H78 O10 N1	744.563	8.52916	HexCer	(d16:0_18:1)	0.0536079	0.110566	0.900046	0.0311561	Non-differential lipids
Negative	PS(18:1_18:1)	-H	C42 H77 O10 N1 P1	786.529	8.53032	PS	(18:1_18:1)	0.277328	0.400537	1.08871	0.23756	Non-differential lipids
Negative	PC(16:1e_14:0)	-HCOO	C39 H77 O9 N1 P1	734.534	8.53059	Ether.L	(16:1e_14:0)	0.0455724	0.0965183	0.786458	0.21104	Non-differential lipids
Negative	PI(19:0_14:0)	-H	C42 H80 O13 N0 P1	823.534	8.53113	PI	(19:0_14:0)	0.00288154	0.0100836	1	1.40151	Non-differential lipids
Negative	PA(20:0e_22:6)	-H	C45 H78 O7 N0 P1	761.549	8.55532	Ether.L	(20:0e_22:6)	0.0696127	0.136815	0.910366	0.595633	Non-differential lipids
Negative	PI(16:1e_18:1)	-H	C43 H80 O12 N0 P1	819.539	8.56874	Ether.L	(16:1e_18:1)	0.0306855	0.0699481	0.817373	0.72687	Non-differential lipids
Negative	PE(18:1_22:6)	-H	C45 H75 O8 N1 P1	788.524	8.575	PE	(18:1_22:6)	0.510063	0.623679	1.19579	0.0416611	Non-differential lipids
Negative	PC(16:0_16:1)	-HCOO	C41 H79 O10 N1 P1	776.545	8.58515	PC	(16:0_16:1)	0.811229	0.871081	1.03975	0.0648921	Non-differential lipids
Negative	PS(18:1e_22:6)	-H	C46 H77 O9 N1 P1	818.534	8.58902	Ether.L	(18:1e_22:6)	0.222021	0.340041	0.978604	0.907504	Non-differential lipids
Negative	PA(16:0e_20:4)	-H	C39 H70 O7 N0 P1	681.486	8.59194	Ether.L	(16:0e_20:4)	0.0147487	0.0390455	0.896537	1.20886	Non-differential lipids
Negative	PE(16:1e_20:4)	-H	C41 H73 O7 N1 P1	722.513	8.60664	Ether.L	(16:1e_20:4)	0.0176441	0.045398	0.614343	0.660929	Non-differential lipids
Negative	PE(18:0_16:0)	-H	C39 H77 O8 N1 P1	718.539	8.63097	PE	(18:0_16:0)	0.00121854	0.00491923	1.5161	0.600029	Non-differential lipids
Negative	PS(20:3e_18:2)	-H	C44 H77 O9 N1 P1	794.534	8.64567	Ether.L	(20:3e_18:2)	0.287678	0.411715	0.988114	0.506013	Non-differential lipids
Negative	dMePE(16:0_20:4)	-H	C43 H77 O8 N1 P1	766.539	8.64698	PE	(16:0_20:4)	9.22725e-05	0.000611844	0.890724	1.54321	Non-differential lipids
Negative	dMePE(16:1_16:1)	-H	C39 H73 O8 N1 P1	714.508	8.648	PE	(16:1_16:1)	0.00390971	0.0129321	1.16816	1.62302	Non-differential lipids
Negative	PE(16:1_18:1)	-H	C39 H73 O8 N1 P1	714.508	8.65216	PE	(16:1_18:1)	0.0325156	0.0731794	1.19039	0.961118	Non-differential lipids
Negative	PG(18:0_20:4)	-H	C44 H78 O10 N0 P1	797.534	8.66972	PG	(18:0_20:4)	0.0210257	0.0522067	0.8865	0.809267	Non-differential lipids
Negative	PE(18:1_22:5)	-H	C45 H77 O8 N1 P1	790.539	8.67067	PE	(18:1_22:5)	0.54787	0.657722	1.10008	0.646012	Non-differential lipids
Negative	PC(18:0_20:5)	-HCOO	C47 H83 O10 N1 P1	852.576	8.68861	PC	(18:0_20:5)	0.0347682	0.0769673	0.664554	0.987503	Non-differential lipids
Negative	PI(16:1_19:0)	-H	C44 H82 O13 N0 P1	849.55	8.69085	PI	(16:1_19:0)	0.0078541	0.0231606	1.43328	0.340142	Non-differential lipids
Negative	PA(24:2_20:4)	-H	C47 H80 O8 N0 P1	803.56	8.713	PA	(24:2_20:4)	0.83822	0.892634	0.989063	0.127851	Non-differential lipids
Negative	dMePE(16:0_18:2)	-H	C41 H77 O8 N1 P1	742.539	8.74971	PE	(16:0_18:2)	0.91716	0.943764	1.02717	0.0558075	Non-differential lipids
Negative	PC(17:0_20:4)	-HCOO	C46 H83 O10 N1 P1	840.576	8.75007	PC	(17:0_20:4)	0.763813	0.836627	1.16759	0.422592	Non-differential lipids
Negative	PG(16:0_18:1)	-H	C40 H76 O10 N0 P1	747.518	8.76327	PG	(16:0_18:1)	0.000533796	0.00250814	0.871505	1.22208	Non-differential lipids
Negative	PA(17:0_18:2)	-H	C38 H70 O8 N0 P1	685.481	8.76327	PA	(17:0_18:2)	0.25578	0.376116	1.0839	0.21405	Non-differential lipids
Negative	PI(18:0_16:0)	-H	C43 H82 O13 N0 P1	837.55	8.76867	PI	(18:0_16:0)	0.581719	0.689319	0.984395	1.01001	Non-differential lipids
Negative	dMePE(16:0_18:1)	-H	C41 H79 O8 N1 P1	744.555	8.772	PE	(16:0_18:1)	0.880576	0.920809	1.06083	0.290665	Non-differential lipids
Negative	PS(20:1_18:2)	-H	C44 H79 O10 N1 P1	812.545	8.776	PS	(20:1_18:2)	0.0627936	0.125676	0.892482	1.09283	Non-differential lipids
Negative	PE(16:1e_22:6)	-H	C43 H73 O7 N1 P1	746.513	8.77648	Ether.L	(16:1e_22:6)	0.00152216	0.0059015	0.840971	1.1562	Non-differential lipids
Negative	LBPA(16:1_18:0)	-H	C40 H76 O10 P1	747.518	8.77977	LPL	(16:1_18:0)	0.000838011	0.00356563	0.873972	1.19561	Non-differential lipids
Negative	PC(16:1e_14:0)	-HCOO	C39 H77 O9 N1 P1	734.534	8.78173	Ether.L	(16:1e_14:0)	0.405357	0.530629	0.966747	0.000193781	Non-differential lipids
Negative	PA(18:1_22:4)	-H	C43 H74 O8 N0 P1	749.513	8.79391	PA	(18:1_22:4)	0.0735529	0.142779	0.915142	1.05074	Non-differential lipids
Negative	cPA(18:0)	-H	C21 H40 O6 N0 P1	419.257	8.80554	LPL	(18:0)	0.718686	0.798915	0.989174	0.559525	Non-differential lipids
Negative	PI(18:0_14:0)	-H	C41 H78 O13 N0 P1	809.519	8.806	PI	(18:0_14:0)	0.0147487	0.0390455	0.872912	1.32297	Non-differential lipids
Negative	PS(18:0_18:2)	-H	C42 H77 O10 N1 P1	786.529	8.80658	PS	(18:0_18:2)	0.147489	0.248265	0.887581	0.717158	Non-differential lipids
Negative	PS(18:0_20:5)	-H	C44 H75 O10 N1 P1	808.513	8.81497	PS	(18:0_20:5)	0.0315892	0.0714913	0.922179	1.35178	Non-differential lipids
Negative	PE(16:0_20:4)	-H	C41 H73 O8 N1 P1	738.508	8.83719	PE	(16:0_20:4)	0.117812	0.208708	0.990684	1.14212	Non-differential lipids
Negative	PS(19:0_22:6)	-H	C47 H79 O10 N1 P1	848.545	8.86026	PS	(19:0_22:6)	0.427431	0.551656	1.09849	0.871696	Non-differential lipids
Negative	PI(18:0_20:4)	-H	C47 H82 O13 N0 P1	885.55	8.86512	PI	(18:0_20:4)	0.0126875	0.0345889	0.769805	0.18557	Non-differential lipids
Negative	PE(20:2_20:4)	-H	C45 H77 O8 N1 P1	790.539	8.88389	PE	(20:2_20:4)	0.0120156	0.0331071	0.866192	1.47373	Non-differential lipids
Negative	PE(18:2e_22:6)	-H	C45 H75 O7 N1 P1	772.529	8.88645	Ether.L	(18:2e_22:6)	0.0111281	0.0309926	0.867235	1.0608	Non-differential lipids
Negative	PC(16:0_22:5)	-HCOO	C47 H83 O10 N1 P1	852.576	8.89498	PC	(16:0_22:5)	0.0132487	0.0358092	0.916414	1.2465	Non-differential lipids
Negative	PE(18:1e_22:6)	-H	C45 H77 O7 N1 P1	774.544	8.898	Ether.L	(18:1e_22:6)	0.00623581	0.0191321	0.892037	1.10012	Non-differential lipids
Negative	PI(18:0_18:2)	-H	C45 H82 O13 N0 P1	861.55	8.92652	PI	(18:0_18:2)	0.0508072	0.105789	0.832872	0.766478	Non-differential lipids
Negative	PC(15:0_16:0)	-HCOO	C40 H79 O10 N1 P1	764.545	8.93012	PC	(15:0_16:0)	0.0382165	0.0834295	1.0554	0.851194	Non-differential lipids
Negative	PE(16:1_18:1)	-H	C39 H73 O8 N1 P1	714.508	8.93895	PE	(16:1_18:1)	9.58778e-06	0.000103855	0.861298	2.12075	Non-differential lipids
Negative	PI(16:1_19:0)	-H	C44 H82 O13 N0 P1	849.55	8.94098	PI	(16:1_19:0)	0.0751138	0.144824	1.22546	0.43037	Non-differential lipids
Negative	PS(18:0e_22:6)	-H	C46 H79 O9 N1 P1	820.55	8.95449	Ether.L	(18:0e_22:6)	0.224951	0.343786	0.965264	0.865405	Non-differential lipids
Negative	PE(15:0_22:4)	-H	C42 H75 O8 N1 P1	752.524	8.98196	PE	(15:0_22:4)	0.0595969	0.120553	1.23005	0.351467	Non-differential lipids
Negative	PS(16:0e_22:4)	-H	C44 H79 O9 N1 P1	796.55	8.99056	Ether.L	(16:0e_22:4)	0.877538	0.918308	0.994191	0.0185383	Non-differential lipids
Negative	dMePE(16:0_18:2)	-H	C41 H77 O8 N1 P1	742.539	9.034	PE	(16:0_18:2)	0.00205738	0.00760265	0.856998	1.7581	Non-differential lipids
Negative	PI(18:0_22:5)	-H	C49 H84 O13 N0 P1	911.566	9.0771	PI	(18:0_22:5)	0.144286	0.244032	0.871062	0.813999	Non-differential lipids
Negative	dMePE(16:0_18:1)	-H	C41 H79 O8 N1 P1	744.555	9.08316	PE	(16:0_18:1)	0.0857755	0.160787	1.26391	0.777225	Non-differential lipids
Negative	PE(20:3e_22:6)	-H	C47 H77 O7 N1 P1	798.544	9.10264	Ether.L	(20:3e_22:6)	0.00516189	0.0163498	0.902903	0.891113	Non-differential lipids
Negative	PE(15:0_16:0)	-H	C36 H71 O8 N1 P1	676.492	9.10287	PE	(15:0_16:0)	0.0623628	0.125167	2.13152	1.1746	Non-differential lipids
Negative	PC(16:0e_14:0)	-HCOO	C39 H79 O9 N1 P1	736.55	9.10314	Ether.L	(16:0e_14:0)	0.743332	0.819572	0.949624	0.193726	Non-differential lipids
Negative	PI(18:0_20:3)	-H	C47 H84 O13 N0 P1	887.566	9.12673	PI	(18:0_20:3)	0.0661307	0.13152	0.750519	0.927808	Non-differential lipids
Negative	PE(16:1e_20:4)	-H	C41 H73 O7 N1 P1	722.513	9.14739	Ether.L	(16:1e_20:4)	0.0278317	0.064796	0.765898	0.733843	Non-differential lipids
Negative	PE(18:2e_22:6)	-H	C45 H75 O7 N1 P1	772.529	9.14832	Ether.L	(18:2e_22:6)	0.935523	0.957452	1.05701	0.696633	Non-differential lipids
Negative	PC(17:0_18:2)	-HCOO	C44 H83 O10 N1 P1	816.576	9.15221	PC	(17:0_18:2)	0.294722	0.418629	1.13696	0.274829	Non-differential lipids
Negative	PE(16:0e_22:6)	-H	C43 H75 O7 N1 P1	748.529	9.15403	Ether.L	(16:0e_22:6)	0.0216783	0.0532548	0.932499	1.22195	Non-differential lipids
Negative	Cer(m18:1_15:0)	-HCOO	C34 H66 O4 N1	552.5	9.1583	Cer	(m18:1_15:0)	0.0423411	0.0905535	1.09794	1.04004	Non-differential lipids
Negative	Cer(t18:1_16:0)	-HCOO	C35 H68 O6 N1	598.505	9.16086	Cer	(t18:1_16:0)	0.0126875	0.0345889	1.10326	1.20962	Non-differential lipids
Negative	PE(18:1e_22:6)	-H	C45 H77 O7 N1 P1	774.544	9.19359	Ether.L	(18:1e_22:6)	0.666137	0.757108	1.11203	0.808549	Non-differential lipids
Negative	PC(16:0_20:3)	-HCOO	C45 H83 O10 N1 P1	828.576	9.19916	PC	(16:0_20:3)	0.565975	0.675173	0.992296	0.460872	Non-differential lipids
Negative	PS(18:2_18:2)	-H	C42 H73 O10 N1 P1	782.498	9.21043	PS	(18:2_18:2)	0.0125505	0.0343144	0.843255	0.395569	Non-differential lipids
Negative	dMePE(16:0_20:3)	-H	C43 H79 O8 N1 P1	768.555	9.22067	PE	(16:0_20:3)	3.63329e-05	0.000293769	0.868068	2.00732	Non-differential lipids
Negative	PS(18:1_22:6)	-H	C46 H75 O10 N1 P1	832.513	9.23143	PS	(18:1_22:6)	1.04809e-05	0.000110576	0.796974	0.842857	Non-differential lipids
Negative	PS(20:1_22:5)	-H	C48 H81 O10 N1 P1	862.56	9.24415	PS	(20:1_22:5)	0.35721	0.482055	1.06886	0.364289	Non-differential lipids
Negative	PS(18:1e_20:4)	-H	C44 H77 O9 N1 P1	794.534	9.25614	Ether.L	(18:1e_20:4)	0.978487	0.986131	1.01385	1.06708	Non-differential lipids
Negative	PS(18:1e_22:5)	-H	C46 H79 O9 N1 P1	820.55	9.25918	Ether.L	(18:1e_22:5)	0.515024	0.627312	0.964224	1.0417	Non-differential lipids
Negative	PI(17:0_17:0)	-H	C43 H82 O13 N0 P1	837.55	9.26236	PI	(17:0_17:0)	0.0976248	0.178633	0.938266	1.11388	Non-differential lipids
Negative	phSM(t18:1_18:2)	-HCOO	C42 H80 O10 N2 P1	803.556	9.272	SM	(t18:1_18:2)	0.000442615	0.00213994	0.877418	1.48863	Non-differential lipids
Negative	PS(18:0_22:5)	-H	C46 H79 O10 N1 P1	836.545	9.27361	PS	(18:0_22:5)	0.275627	0.398487	0.967656	1.08884	Non-differential lipids
Negative	PS(16:0_17:0)	-H	C39 H75 O10 N1 P1	748.513	9.27607	PS	(16:0_17:0)	0.00831976	0.0242667	0.970094	1.22289	Non-differential lipids
Negative	PC(18:1_20:3)	-HCOO	C47 H85 O10 N1 P1	854.592	9.27692	PC	(18:1_20:3)	0.305502	0.428579	0.705487	0.826422	Non-differential lipids
Negative	PA(20:0e_22:5)	-H	C45 H80 O7 N0 P1	763.565	9.278	Ether.L	(20:0e_22:5)	0.158559	0.262539	0.961697	0.34279	Non-differential lipids
Negative	PC(16:0e_16:1)	-HCOO	C41 H81 O9 N1 P1	762.565	9.28525	Ether.L	(16:0e_16:1)	0.00768108	0.0228022	0.879282	0.793462	Non-differential lipids
Negative	PA(16:0_16:0)	-H	C35 H68 O8 N0 P1	647.466	9.30303	PA	(16:0_16:0)	0.000104782	0.000669754	1.13196	1.33917	Non-differential lipids
Negative	PI(19:0_20:4)	-H	C48 H84 O13 N0 P1	899.566	9.31008	PI	(19:0_20:4)	0.240017	0.360597	0.815476	0.746022	Non-differential lipids
Negative	PC(16:1e_18:2)	-HCOO	C43 H81 O9 N1 P1	786.565	9.31977	Ether.L	(16:1e_18:2)	3.45875e-07	7.72908e-06	0.862087	2.12537	Non-differential lipids
Negative	PS(18:0_20:3)	-H	C44 H79 O10 N1 P1	812.545	9.3409	PS	(18:0_20:3)	0.0341114	0.0759875	0.811092	1.20366	Non-differential lipids
Negative	PI(18:0_16:1)	-H	C43 H80 O13 N0 P1	835.534	9.35399	PI	(18:0_16:1)	0.0113755	0.0316197	0.848404	1.35785	Non-differential lipids
Negative	PA(18:0_20:4)	-H	C41 H72 O8 N0 P1	723.497	9.38386	PA	(18:0_20:4)	0.517514	0.629535	1.00011	0.379838	Non-differential lipids
Negative	PI(18:0e_20:4)	-H	C47 H84 O12 N0 P1	871.571	9.38629	Ether.L	(18:0e_20:4)	0.8292	0.885021	0.845818	0.10762	Non-differential lipids
Negative	PA(16:0_18:1)	-H	C37 H70 O8 N0 P1	673.481	9.4028	PA	(16:0_18:1)	0.000468993	0.00225212	1.15916	0.880526	Non-differential lipids
Negative	cPA(18:0)	-H	C21 H40 O6 N0 P1	419.257	9.414	LPL	(18:0)	0.219116	0.337233	0.951255	0.100369	Non-differential lipids
Negative	PE(18:1_18:2)	-H	C41 H75 O8 N1 P1	740.524	9.46346	PE	(18:1_18:2)	0.000272212	0.00144942	0.868654	1.92675	Non-differential lipids
Negative	PC(16:0_18:2)	-HCOO	C43 H81 O10 N1 P1	802.56	9.46431	PC	(16:0_18:2)	0.0690221	0.136126	0.85074	0.0142843	Non-differential lipids
Negative	PS(17:0_18:1)	-H	C41 H77 O10 N1 P1	774.529	9.46452	PS	(17:0_18:1)	0.00492096	0.0156918	0.842266	1.06209	Non-differential lipids
Negative	PE(16:1e_20:4)	-H	C41 H73 O7 N1 P1	722.513	9.492	Ether.L	(16:1e_20:4)	0.0001982	0.00113177	0.925099	1.37752	Non-differential lipids
Negative	PE(17:0_22:5)	-H	C44 H77 O8 N1 P1	778.539	9.49606	PE	(17:0_22:5)	0.938587	0.959896	0.954275	0.455999	Non-differential lipids
Negative	PC(15:0_18:2)	-HCOO	C42 H79 O10 N1 P1	788.545	9.50196	PC	(15:0_18:2)	0.307324	0.430284	0.687838	0.247596	Non-differential lipids
Negative	PA(22:5_23:1)	-H	C48 H82 O8 N0 P1	817.575	9.503	PA	(22:5_23:1)	0.0312854	0.0709737	0.914628	1.06848	Non-differential lipids
Negative	PC(17:0_18:2)	-HCOO	C44 H83 O10 N1 P1	816.576	9.51065	PC	(17:0_18:2)	0.00785892	0.0231606	0.901329	1.33605	Non-differential lipids
Negative	PS(19:0_20:4)	-H	C45 H79 O10 N1 P1	824.545	9.5226	PS	(19:0_20:4)	0.91716	0.943764	0.999527	0.810102	Non-differential lipids
Negative	PC(18:1_22:4)	-HCOO	C49 H87 O10 N1 P1	880.607	9.52814	PC	(18:1_22:4)	0.00316906	0.0109016	0.892386	1.11124	Non-differential lipids
Negative	PC(18:1+2O_20:4)	-HCOO	C47 H83 O12 N1 P1	884.566	9.53026	Oxid.L	(18:1+2O_20:4)	0.00996119	0.0284119	0.817017	0.895029	Non-differential lipids
Negative	PA(16:0_16:0)	-H	C35 H68 O8 N0 P1	647.466	9.5406	PA	(16:0_16:0)	0.823199	0.880271	1.03027	0.238414	Non-differential lipids
Negative	PA(18:1_18:1)	-H	C39 H72 O8 N0 P1	699.497	9.55859	PA	(18:1_18:1)	0.329746	0.454722	1.04351	0.299709	Non-differential lipids
Negative	PS(16:0_17:0)	-H	C39 H75 O10 N1 P1	748.513	9.573	PS	(16:0_17:0)	0.055056	0.112897	0.963304	1.24385	Non-differential lipids
Negative	PE(18:1_20:3)	-H	C43 H77 O8 N1 P1	766.539	9.57972	PE	(18:1_20:3)	0.000143418	0.000866001	0.840397	1.74739	Non-differential lipids
Negative	PS(18:0_20:3)	-H	C44 H79 O10 N1 P1	812.545	9.58517	PS	(18:0_20:3)	0.17145	0.280124	0.78111	0.756308	Non-differential lipids
Negative	PG(17:0_17:0)	-H	C40 H78 O10 N0 P1	749.534	9.59	PG	(17:0_17:0)	0.00222293	0.00810755	0.963348	1.54928	Non-differential lipids
Negative	PE(18:2e_20:4)	-H	C43 H75 O7 N1 P1	748.529	9.59081	Ether.L	(18:2e_20:4)	0.00345699	0.0117216	0.938569	1.53701	Non-differential lipids
Negative	PI(15:0_19:0)	-H	C43 H82 O13 N0 P1	837.55	9.60686	PI	(15:0_19:0)	0.291186	0.41506	0.928515	0.865458	Non-differential lipids
Negative	PG(19:1_17:0)	-H	C42 H80 O10 N0 P1	775.549	9.63538	PG	(19:1_17:0)	0.844245	0.897366	1.02807	0.914184	Non-differential lipids
Negative	PE(17:0_20:4)	-H	C42 H75 O8 N1 P1	752.524	9.64177	PE	(17:0_20:4)	0.717267	0.79765	0.992529	1.00345	Non-differential lipids
Negative	PE(18:2e_22:5)	-H	C45 H77 O7 N1 P1	774.544	9.64583	Ether.L	(18:2e_22:5)	0.353201	0.478236	0.981114	0.957399	Non-differential lipids
Negative	PS(18:0e_20:4)	-H	C44 H79 O9 N1 P1	796.55	9.64915	Ether.L	(18:0e_20:4)	0.35721	0.482055	1.08899	0.639935	Non-differential lipids
Negative	PE(18:2+7O_20:4)	-H	C43 H73 O15 N1 P1	874.472	9.656	Oxid.L	(18:2+7O_20:4)	4.15256e-05	0.00032736	0.836956	1.42575	Non-differential lipids
Negative	PC(18:1e_20:4)	-HCOO	C47 H85 O9 N1 P1	838.597	9.65626	Ether.L	(18:1e_20:4)	0.195539	0.308987	0.865168	0.723904	Non-differential lipids
Negative	PA(18:0_20:4)	-H	C41 H72 O8 N0 P1	723.497	9.67316	PA	(18:0_20:4)	0.685853	0.773015	0.94858	0.0571114	Non-differential lipids
Negative	PI(16:0e_20:4)	-H	C45 H80 O12 N0 P1	843.539	9.679	Ether.L	(16:0e_20:4)	0.00113323	0.0046142	0.867847	1.02423	Non-differential lipids
Negative	Cer(d19:1_21:4)	-HCOO	C41 H72 O5 N1	658.542	9.68736	Cer	(d19:1_21:4)	0.0708062	0.138394	0.865675	0.831934	Non-differential lipids
Negative	PA(12:0e_23:0)	-H	C38 H76 O7 N0 P1	675.533	9.68787	Ether.L	(12:0e_23:0)	0.134997	0.231074	0.922782	0.75302	Non-differential lipids
Negative	PC(17:0_20:3)	-HCOO	C46 H85 O10 N1 P1	842.592	9.69562	PC	(17:0_20:3)	0.781501	0.850095	0.938507	0.287684	Non-differential lipids
Negative	PE(16:0_20:3)	-H	C41 H75 O8 N1 P1	740.524	9.74071	PE	(16:0_20:3)	0.0751165	0.144824	0.907784	1.30241	Non-differential lipids
Negative	PA(16:1e_22:4)	-H	C41 H72 O7 N0 P1	707.502	9.74223	Ether.L	(16:1e_22:4)	0.206393	0.32219	1.0186	1.07928	Non-differential lipids
Negative	dMePE(16:0_18:3)	-H	C41 H75 O8 N1 P1	740.524	9.75581	PE	(16:0_18:3)	0.291186	0.41506	0.923003	1.04193	Non-differential lipids
Negative	PE(18:0_22:6)	-H	C45 H77 O8 N1 P1	790.539	9.7739	PE	(18:0_22:6)	0.0684357	0.135251	0.609945	0.758253	Non-differential lipids
Negative	PI(18:0_22:4)	-H	C49 H86 O13 N0 P1	913.581	9.77799	PI	(18:0_22:4)	0.418528	0.543358	0.938677	0.589732	Non-differential lipids
Negative	PE(16:1e_20:4)	-H	C41 H73 O7 N1 P1	722.513	9.81587	Ether.L	(16:1e_20:4)	0.616515	0.718845	1.00583	0.835281	Non-differential lipids
Negative	PC(18:0_22:6)	-HCOO	C49 H85 O10 N1 P1	878.592	9.82429	PC	(18:0_22:6)	0.00276051	0.00973208	0.801364	0.97952	Non-differential lipids
Negative	PC(18:0_20:4)	-HCOO	C47 H85 O10 N1 P1	854.592	9.84728	PC	(18:0_20:4)	0.0247118	0.0589346	0.738299	0.948116	Non-differential lipids
Negative	PE(20:3e_22:5)	-H	C47 H79 O7 N1 P1	800.56	9.85804	Ether.L	(20:3e_22:5)	0.00135018	0.00535917	0.83822	1.33198	Non-differential lipids
Negative	PA(18:0_18:2)	-H	C39 H72 O8 N0 P1	699.497	9.85997	PA	(18:0_18:2)	0.660546	0.752863	1.01836	0.221859	Non-differential lipids
Negative	PC(16:0_18:1)	-HCOO	C43 H83 O10 N1 P1	804.576	9.86078	PC	(16:0_18:1)	0.17266	0.281453	1.19598	0.0637006	Non-differential lipids
Negative	PE(18:2e_20:4)	-H	C43 H75 O7 N1 P1	748.529	9.88093	Ether.L	(18:2e_20:4)	0.0138317	0.0371375	1.16894	0.488106	Non-differential lipids
Negative	PS(22:1_22:6)	-H	C50 H83 O10 N1 P1	888.576	9.89064	PS	(22:1_22:6)	0.0702074	0.137603	1.15351	0.314221	Non-differential lipids
Negative	PE(16:0e_20:4)	-H	C41 H75 O7 N1 P1	724.529	9.90299	Ether.L	(16:0e_20:4)	0.238479	0.359047	0.995008	1.20821	Non-differential lipids
Negative	PI(18:0_20:3)	-H	C47 H84 O13 N0 P1	887.566	9.91597	PI	(18:0_20:3)	0.17266	0.281453	0.890511	0.494949	Non-differential lipids
Negative	PE(18:1e_20:4)	-H	C43 H77 O7 N1 P1	750.544	9.92447	Ether.L	(18:1e_20:4)	0.284199	0.407764	0.974094	1.1463	Non-differential lipids
Negative	PA(16:0_18:1)	-H	C37 H70 O8 N0 P1	673.481	9.96355	PA	(16:0_18:1)	0.00661047	0.0201077	1.10448	0.96978	Non-differential lipids
Negative	PS(20:0_22:6)	-H	C48 H81 O10 N1 P1	862.56	9.96649	PS	(20:0_22:6)	0.00178291	0.00671965	0.872893	1.23453	Non-differential lipids
Negative	PS(20:1_22:4)	-H	C48 H83 O10 N1 P1	864.576	9.97187	PS	(20:1_22:4)	0.195539	0.308987	1.1375	0.414935	Non-differential lipids
Negative	PA(16:1e_22:4)	-H	C41 H72 O7 N0 P1	707.502	9.97711	Ether.L	(16:1e_22:4)	0.00510068	0.0161921	0.8391	1.25682	Non-differential lipids
Negative	PS(18:0_22:4)	-H	C46 H81 O10 N1 P1	838.56	9.99767	PS	(18:0_22:4)	0.401022	0.527387	0.990086	1.0472	Non-differential lipids
Negative	PC(16:0_16:0)	-HCOO	C41 H81 O10 N1 P1	778.56	10.0921	PC	(16:0_16:0)	0.00138677	0.00548141	0.888437	0.351843	Non-differential lipids
Negative	PE(17:0_18:2)	-H	C40 H75 O8 N1 P1	728.524	10.093	PE	(17:0_18:2)	0.0247118	0.0589346	0.927412	1.28275	Non-differential lipids
Negative	dMePE(16:0_16:0)	-H	C39 H77 O8 N1 P1	718.539	10.0944	PE	(16:0_16:0)	0.03894	0.0846184	0.902672	0.350875	Non-differential lipids
Negative	PA(16:0e_22:4)	-H	C41 H74 O7 N0 P1	709.518	10.1466	Ether.L	(16:0e_22:4)	0.0900691	0.16719	0.893606	0.989368	Non-differential lipids
Negative	PS(18:0_20:3)	-H	C44 H79 O10 N1 P1	812.545	10.166	PS	(18:0_20:3)	0.196873	0.31023	0.885892	0.480513	Non-differential lipids
Negative	PA(22:1_22:4)	-H	C47 H82 O8 N0 P1	805.575	10.2332	PA	(22:1_22:4)	0.141137	0.239848	0.943628	0.0677615	Non-differential lipids
Negative	LBPA(16:0_18:0)	-H	C40 H78 O10 P1	749.534	10.239	LPL	(16:0_18:0)	0.416315	0.541229	0.928647	0.803031	Non-differential lipids
Negative	dMePE(16:0_18:1)	-H	C41 H79 O8 N1 P1	744.555	10.2475	PE	(16:0_18:1)	0.200912	0.31537	0.958428	0.0634722	Non-differential lipids
Negative	PC(16:0_18:1)	-HCOO	C43 H83 O10 N1 P1	804.576	10.2477	PC	(16:0_18:1)	0.0661307	0.13152	0.938931	0.163175	Non-differential lipids
Negative	PC(18:0_16:0)	-HCOO	C43 H85 O10 N1 P1	806.592	10.253	PC	(18:0_16:0)	0.00272586	0.00963387	0.847484	1.12332	Non-differential lipids
Negative	PI(18:0_16:0)	-H	C43 H82 O13 N0 P1	837.55	10.255	PI	(18:0_16:0)	0.889701	0.927958	1.00359	0.306306	Non-differential lipids
Negative	PE(20:4e_17:1)	-H	C42 H75 O7 N1 P1	736.529	10.2671	Ether.L	(20:4e_17:1)	0.219118	0.337233	1.12314	0.472416	Non-differential lipids
Negative	PE(18:1e_20:5)	-H	C43 H75 O7 N1 P1	748.529	10.3014	Ether.L	(18:1e_20:5)	0.021459	0.0529111	0.914934	1.18908	Non-differential lipids
Negative	Cer(d18:2_18:0)	-HCOO	C37 H70 O5 N1	608.526	10.326	Cer	(d18:2_18:0)	0.0930365	0.171676	1.14031	0.906779	Non-differential lipids
Negative	PE(16:1e_18:2)	-H	C39 H73 O7 N1 P1	698.513	10.3852	Ether.L	(16:1e_18:2)	0.00609138	0.0187498	0.858092	1.32888	Non-differential lipids
Negative	PC(18:1_18:1)	-HCOO	C45 H85 O10 N1 P1	830.592	10.4038	PC	(18:1_18:1)	0.118719	0.209922	0.948283	0.789293	Non-differential lipids
Negative	dMePE(18:1_18:1)	-H	C43 H81 O8 N1 P1	770.571	10.4073	PE	(18:1_18:1)	0.594993	0.700079	0.953702	0.572504	Non-differential lipids
Negative	PE(18:0_22:6)	-H	C45 H77 O8 N1 P1	790.539	10.4206	PE	(18:0_22:6)	0.0678533	0.134381	1.45671	0.488697	Non-differential lipids
Negative	Cer(d18:1_16:0)	-HCOO	C35 H68 O5 N1	582.51	10.4303	Cer	(d18:1_16:0)	0.0857755	0.160787	1.10192	1.26333	Non-differential lipids
Negative	PI(18:0_18:0)	-H	C45 H86 O13 N0 P1	865.581	10.4342	PI	(18:0_18:0)	0.222021	0.340041	1.06015	0.638412	Non-differential lipids
Negative	PI(18:0_18:1)	-H	C45 H84 O13 N0 P1	863.566	10.4358	PI	(18:0_18:1)	0.868434	0.91147	0.941455	0.202748	Non-differential lipids
Negative	PA(18:1e_20:4)	-H	C41 H72 O7 N0 P1	707.502	10.4584	Ether.L	(18:1e_20:4)	0.341344	0.465962	0.959836	1.03616	Non-differential lipids
Negative	PA(18:0_20:3)	-H	C41 H74 O8 N0 P1	725.513	10.46	PA	(18:0_20:3)	0.978487	0.986131	0.945905	0.137829	Non-differential lipids
Negative	PS(22:1_20:4)	-H	C48 H83 O10 N1 P1	864.576	10.464	PS	(22:1_20:4)	0.156296	0.259853	1.19677	0.343544	Non-differential lipids
Negative	PA(18:1e_22:5)	-H	C43 H74 O7 N0 P1	733.518	10.4738	Ether.L	(18:1e_22:5)	0.335513	0.46066	0.973283	1.00516	Non-differential lipids
Negative	PC(16:0_16:0)	-HCOO	C41 H81 O10 N1 P1	778.56	10.4754	PC	(16:0_16:0)	0.427446	0.551656	0.945478	0.315495	Non-differential lipids
Negative	PE(16:0_18:1)	-H	C39 H75 O8 N1 P1	716.524	10.4826	PE	(16:0_18:1)	0.320278	0.444691	1.00648	0.786065	Non-differential lipids
Negative	PE(16:0_22:4)	-H	C43 H77 O8 N1 P1	766.539	10.4927	PE	(16:0_22:4)	0.0638902	0.1276	0.964466	1.06765	Non-differential lipids
Negative	PI(20:0_20:4)	-H	C49 H86 O13 N0 P1	913.581	10.4951	PI	(20:0_20:4)	0.260646	0.380903	0.755036	0.427473	Non-differential lipids
Negative	PE(20:2_22:4)	-H	C47 H81 O8 N1 P1	818.571	10.4993	PE	(20:2_22:4)	0.0115003	0.0319062	0.883175	0.961153	Non-differential lipids
Negative	PE(16:0_22:5)	-H	C43 H75 O8 N1 P1	764.524	10.5026	PE	(16:0_22:5)	0.00750686	0.0223552	1.111	0.901495	Non-differential lipids
Negative	PS(18:0_16:0)	-H	C40 H77 O10 N1 P1	762.529	10.5043	PS	(18:0_16:0)	0.0185855	0.0472632	1.05705	0.912084	Non-differential lipids
Negative	PS(16:0_20:3)	-H	C42 H75 O10 N1 P1	784.513	10.5158	PS	(16:0_20:3)	0.969271	0.979278	1.00016	0.0844508	Non-differential lipids
Negative	PA(16:1e_18:1)	-H	C37 H70 O7 N0 P1	657.486	10.5312	Ether.L	(16:1e_18:1)	0.0714093	0.139094	1.08954	0.582101	Non-differential lipids
Negative	PC(16:1e_22:4)	-HCOO	C47 H85 O9 N1 P1	838.597	10.5472	Ether.L	(16:1e_22:4)	0.000781724	0.00336651	0.863725	1.3845	Non-differential lipids
Negative	PE(16:1e_20:3)	-H	C41 H75 O7 N1 P1	724.529	10.5701	Ether.L	(16:1e_20:3)	0.000436241	0.00211633	0.833567	1.72144	Non-differential lipids
Negative	PC(18:0_22:5)	-HCOO	C49 H87 O10 N1 P1	880.607	10.5763	PC	(18:0_22:5)	0.00560911	0.0175128	0.834833	0.986187	Non-differential lipids
Negative	PA(26:1_22:6)	-H	C51 H86 O8 N0 P1	857.607	10.586	PA	(26:1_22:6)	0.00594996	0.0183943	0.855608	1.15795	Non-differential lipids
Negative	PA(22:1_22:4)	-H	C47 H82 O8 N0 P1	805.575	10.6119	PA	(22:1_22:4)	0.00668779	0.0202994	1.08969	1.01349	Non-differential lipids
Negative	PC(18:1_20:2)	-HCOO	C47 H87 O10 N1 P1	856.607	10.6315	PC	(18:1_20:2)	0.00420655	0.0138174	0.896377	1.46251	Non-differential lipids
Negative	PS(22:1_22:5)	-H	C50 H85 O10 N1 P1	890.592	10.6363	PS	(22:1_22:5)	0.488051	0.605108	1.13519	0.00303698	Non-differential lipids
Negative	PS(18:0_20:4)	-H	C44 H77 O10 N1 P1	810.529	10.6364	PS	(18:0_20:4)	0.841232	0.894833	0.939562	0.185496	Non-differential lipids
Negative	PC(18:3+OO_18:2)	-HCOO	C45 H79 O12 N1 P1	856.535	10.6381	Oxid.L	(18:3+OO_18:2)	0.923277	0.948682	0.959553	0.197174	Non-differential lipids
Negative	dMePE(20:3_18:2)	-H	C45 H79 O8 N1 P1	792.555	10.6453	PE	(20:3_18:2)	0.0702074	0.137603	0.704376	0.451426	Non-differential lipids
Negative	PI(18:0_20:2)	-H	C47 H86 O13 N0 P1	889.581	10.6486	PI	(18:0_20:2)	0.30008	0.423694	0.845255	0.246446	Non-differential lipids
Negative	PS(18:0_18:1)	-H	C42 H79 O10 N1 P1	788.545	10.6796	PS	(18:0_18:1)	0.00054149	0.0025234	1.1383	1.46746	Non-differential lipids
Negative	PI(18:0_18:0)	-H	C45 H86 O13 N0 P1	865.581	10.6989	PI	(18:0_18:0)	0.00225168	0.00816128	1.35164	0.762348	Non-differential lipids
Negative	PE(18:0_22:6)	-H	C45 H77 O8 N1 P1	790.539	10.7039	PE	(18:0_22:6)	0.00213869	0.00784185	1.14921	1.1508	Non-differential lipids
Negative	PS(22:1_20:4)	-H	C48 H83 O10 N1 P1	864.576	10.7041	PS	(22:1_20:4)	0.00890457	0.0256821	1.36909	0.929999	Non-differential lipids
Negative	PE(20:4e_17:1)	-H	C42 H75 O7 N1 P1	736.529	10.738	Ether.L	(20:4e_17:1)	0.0176441	0.045398	0.911914	1.22284	Non-differential lipids
Negative	PC(18:0_18:2)	-HCOO	C45 H85 O10 N1 P1	830.592	10.7399	PC	(18:0_18:2)	4.7143e-11	1.6724e-08	0.833436	2.55709	Non-differential lipids
Negative	PA(18:1e_20:4)	-H	C41 H72 O7 N0 P1	707.502	10.794	Ether.L	(18:1e_20:4)	0.0451575	0.0957825	0.823918	0.813085	Non-differential lipids
Negative	PE(18:0_20:2)	-H	C43 H81 O8 N1 P1	770.571	10.808	PE	(18:0_20:2)	1.23955e-09	1.35302e-07	0.865102	2.40002	Non-differential lipids
Negative	LBPA(16:0_18:0)	-H	C40 H78 O10 P1	749.534	10.8146	LPL	(16:0_18:0)	0.527534	0.640079	0.953423	0.0763648	Non-differential lipids
Negative	PE(20:1_22:5)	-H	C47 H81 O8 N1 P1	818.571	10.8427	PE	(20:1_22:5)	0.8533	0.900917	1.01795	0.512691	Non-differential lipids
Negative	PG(18:0_18:1)	-H	C42 H80 O10 N0 P1	775.549	10.8472	PG	(18:0_18:1)	0.126177	0.219957	1.06576	0.733615	Non-differential lipids
Negative	PE(20:1_20:4)	-H	C45 H79 O8 N1 P1	792.555	10.8756	PE	(20:1_20:4)	0.000988789	0.00410261	0.884559	1.23646	Non-differential lipids
Negative	PE(16:1e_20:3)	-H	C41 H75 O7 N1 P1	724.529	10.922	Ether.L	(16:1e_20:3)	0.0915461	0.169256	0.754607	0.72717	Non-differential lipids
Negative	PS(18:0_20:2)	-H	C44 H81 O10 N1 P1	814.56	10.9327	PS	(18:0_20:2)	0.0242225	0.0582077	0.815972	0.960984	Non-differential lipids
Negative	PS(18:0_18:2)	-H	C42 H77 O10 N1 P1	786.529	10.9335	PS	(18:0_18:2)	0.230894	0.351544	0.9083	0.512226	Non-differential lipids
Negative	PC(16:0_17:0)	-HCOO	C42 H83 O10 N1 P1	792.576	10.9341	PC	(16:0_17:0)	0.232397	0.353264	0.841806	0.310441	Non-differential lipids
Negative	PA(22:6_23:1)	-H	C48 H80 O8 N0 P1	815.56	10.9639	PA	(22:6_23:1)	0.0508072	0.105789	0.874477	0.522725	Non-differential lipids
Negative	PA(22:1_22:4)	-H	C47 H82 O8 N0 P1	805.575	11.0329	PA	(22:1_22:4)	0.495332	0.610931	1.07157	0.390121	Non-differential lipids
Negative	PS(22:1_18:2)	-H	C46 H83 O10 N1 P1	840.576	11.053	PS	(22:1_18:2)	0.00124568	0.00500743	1.52397	0.756267	Non-differential lipids
Negative	dMePE(16:0_18:1)	-H	C41 H79 O8 N1 P1	744.555	11.0551	PE	(16:0_18:1)	0.157425	0.261117	0.924608	0.426222	Non-differential lipids
Negative	PS(18:0_20:4)	-H	C44 H77 O10 N1 P1	810.529	11.066	PS	(18:0_20:4)	0.000122674	0.00076516	0.844522	1.37632	Non-differential lipids
Negative	PC(16:0_18:1)	-HCOO	C43 H83 O10 N1 P1	804.576	11.0781	PC	(16:0_18:1)	0.000280473	0.00148504	0.874052	1.04443	Non-differential lipids
Negative	PA(18:0_22:4)	-H	C43 H76 O8 N0 P1	751.528	11.1457	PA	(18:0_22:4)	0.0237415	0.0572458	0.942358	1.10329	Non-differential lipids
Negative	PC(18:0_18:2)	-HCOO	C45 H85 O10 N1 P1	830.592	11.1467	PC	(18:0_18:2)	0.0237415	0.0572458	0.797069	0.683202	Non-differential lipids
Negative	PA(22:4_24:2)	-H	C49 H84 O8 N0 P1	831.591	11.148	PA	(22:4_24:2)	0.0803024	0.152645	0.995208	1.16559	Non-differential lipids
Negative	PE(20:2e_22:6)	-H	C47 H79 O7 N1 P1	800.56	11.161	Ether.L	(20:2e_22:6)	0.167859	0.27489	0.954156	0.749986	Non-differential lipids
Negative	PG(18:0_20:2)	-H	C44 H82 O10 N0 P1	801.565	11.1764	PG	(18:0_20:2)	0.112481	0.20039	0.971564	0.874704	Non-differential lipids
Negative	PE(18:1e_22:6)	-H	C45 H77 O7 N1 P1	774.544	11.2026	Ether.L	(18:1e_22:6)	0.0189742	0.0479936	0.921521	1.09704	Non-differential lipids
Negative	PG(18:0_18:1)	-H	C42 H80 O10 N0 P1	775.549	11.2078	PG	(18:0_18:1)	0.00630917	0.0193363	0.915346	1.13737	Non-differential lipids
Negative	PE(18:0_22:5)	-H	C45 H79 O8 N1 P1	792.555	11.2269	PE	(18:0_22:5)	0.0201833	0.0505561	0.692092	0.815473	Non-differential lipids
Negative	PS(18:0_20:2)	-H	C44 H81 O10 N1 P1	814.56	11.2274	PS	(18:0_20:2)	0.148569	0.249491	0.991197	0.696045	Non-differential lipids
Negative	PC(16:1e_16:0)	-HCOO	C41 H81 O9 N1 P1	762.565	11.2695	Ether.L	(16:1e_16:0)	0.0857755	0.160787	0.954723	0.439996	Non-differential lipids
Negative	PC(17:0CHO_18:2)	-HCOO	C44 H81 O11 N1 P1	830.555	11.2778	Oxid.L	(17:0CHO_18:2)	0.00486234	0.0155573	0.865519	0.439492	Non-differential lipids
Negative	PS(18:0_17:0)	-H	C41 H79 O10 N1 P1	776.545	11.284	PS	(18:0_17:0)	0.0622512	0.125031	0.901525	1.10707	Non-differential lipids
Negative	PS(19:0_22:4)	-H	C47 H83 O10 N1 P1	852.576	11.3048	PS	(19:0_22:4)	0.199558	0.313593	1.20211	0.445247	Non-differential lipids
Negative	PE(20:1_18:2)	-H	C43 H79 O8 N1 P1	768.555	11.3147	PE	(20:1_18:2)	0.000749658	0.00325808	0.884889	1.61952	Non-differential lipids
Negative	PE(16:1e_22:4)	-H	C43 H77 O7 N1 P1	750.544	11.3163	Ether.L	(16:1e_22:4)	0.000147945	0.000889552	0.852471	1.45799	Non-differential lipids
Negative	PC(18:1e_20:4)	-HCOO	C47 H85 O9 N1 P1	838.597	11.3338	Ether.L	(18:1e_20:4)	0.000533796	0.00250814	0.867484	1.39307	Non-differential lipids
Negative	PC(19:0COOCH3_20:4)	-HCOO	C49 H87 O12 N1 P1	912.597	11.3417	Oxid.L	(19:0COOCH3_20:4)	0.367358	0.493171	1.06276	0.892201	Non-differential lipids
Negative	PC(18:1e_22:5)	-HCOO	C49 H87 O9 N1 P1	864.612	11.3426	Ether.L	(18:1e_22:5)	0.0221223	0.0541246	0.821468	0.838536	Non-differential lipids
Negative	PA(20:4e_24:2)	-H	C47 H82 O7 N0 P1	789.58	11.38	Ether.L	(20:4e_24:2)	0.416315	0.541229	1.05311	0.302131	Non-differential lipids
Negative	PC(17:0CHO_20:3)	-HCOO	C46 H83 O11 N1 P1	856.571	11.3879	Oxid.L	(17:0CHO_20:3)	0.140099	0.238513	0.919093	0.534431	Non-differential lipids
Negative	PE(18:0_18:2)	-H	C41 H77 O8 N1 P1	742.539	11.4285	PE	(18:0_18:2)	0.0016049	0.00616332	0.884493	1.77205	Non-differential lipids
Negative	Cer(t17:0_19:0)	-HCOO	C37 H74 O6 N1	628.552	11.4302	Cer	(t17:0_19:0)	0.0281064	0.0651682	1.20073	0.830545	Non-differential lipids
Negative	PC(16:0_17:0)	-HCOO	C42 H83 O10 N1 P1	792.576	11.4417	PC	(16:0_17:0)	0.0141316	0.0376931	1.15609	0.895217	Non-differential lipids
Negative	PE(18:2e_22:4)	-H	C45 H79 O7 N1 P1	776.56	11.452	Ether.L	(18:2e_22:4)	0.0244661	0.0585453	0.868405	1.15756	Non-differential lipids
Negative	PS(18:0e_22:4)	-H	C46 H83 O9 N1 P1	824.581	11.4623	Ether.L	(18:0e_22:4)	0.422973	0.547877	0.964015	0.744087	Non-differential lipids
Negative	PE(17:0_22:4)	-H	C44 H79 O8 N1 P1	780.555	11.4728	PE	(17:0_22:4)	0.907995	0.937732	1.03778	0.818366	Non-differential lipids
Negative	Cer(d15:0_20:1)	-HCOO	C36 H70 O5 N1	596.526	11.4824	Cer	(d15:0_20:1)	0.000826461	0.00352177	1.12968	1.65097	Non-differential lipids
Negative	PS(18:0_22:3)	-H	C46 H83 O10 N1 P1	840.576	11.4838	PS	(18:0_22:3)	0.0999858	0.182717	0.856026	0.806534	Non-differential lipids
Negative	PC(18:2e_18:1)	-HCOO	C45 H85 O9 N1 P1	814.597	11.5421	Ether.L	(18:2e_18:1)	0.950852	0.967905	0.973479	0.0203413	Non-differential lipids
Negative	PE(18:1e_22:6)	-H	C45 H77 O7 N1 P1	774.544	11.5832	Ether.L	(18:1e_22:6)	0.147489	0.248265	0.960445	0.988426	Non-differential lipids
Negative	dMePE(17:0_18:1)	-H	C42 H81 O8 N1 P1	758.571	11.5979	PE	(17:0_18:1)	2.03861e-05	0.000186032	1.18948	1.46167	Non-differential lipids
Negative	PC(29:0_11:4)	-HCOO	C49 H89 O10 N1 P1	882.623	11.6058	PC	(29:0_11:4)	0.0118851	0.0328432	0.879017	1.1434	Non-differential lipids
Negative	PC(16:1e_16:0)	-HCOO	C41 H81 O9 N1 P1	762.565	11.6085	Ether.L	(16:1e_16:0)	0.720147	0.799288	0.977142	0.355923	Non-differential lipids
Negative	PE(16:0_22:3)	-H	C43 H79 O8 N1 P1	768.555	11.6696	PE	(16:0_22:3)	0.0423413	0.0905535	0.886424	0.216389	Non-differential lipids
Negative	PE(17:0_22:4)	-H	C44 H79 O8 N1 P1	780.555	11.695	PE	(17:0_22:4)	0.987706	0.991549	0.964623	0.304219	Non-differential lipids
Negative	PC(16:0e_16:0)	-HCOO	C41 H83 O9 N1 P1	764.581	11.7139	Ether.L	(16:0e_16:0)	0.1597	0.264119	0.94486	0.103211	Non-differential lipids
Negative	PE(16:1e_22:4)	-H	C43 H77 O7 N1 P1	750.544	11.7208	Ether.L	(16:1e_22:4)	0.0423413	0.0905535	0.91619	1.06503	Non-differential lipids
Negative	PE(18:0e_22:6)	-H	C45 H79 O7 N1 P1	776.56	11.7215	Ether.L	(18:0e_22:6)	0.911049	0.93986	1.03035	0.824245	Non-differential lipids
Negative	dMePE(16:0_20:4)	-H	C43 H77 O8 N1 P1	766.539	11.7536	PE	(16:0_20:4)	0.136004	0.232658	0.96697	1.06131	Non-differential lipids
Negative	PC(18:0_20:3)	-HCOO	C47 H87 O10 N1 P1	856.607	11.7629	PC	(18:0_20:3)	4.66397e-05	0.000355816	0.848623	1.87865	Non-differential lipids
Negative	PC(16:1e_18:1)	-HCOO	C43 H83 O9 N1 P1	788.581	11.8035	Ether.L	(16:1e_18:1)	0.46421	0.584225	1.04449	0.182315	Non-differential lipids
Negative	PE(16:0e_22:4)	-H	C43 H79 O7 N1 P1	752.56	11.816	Ether.L	(16:0e_22:4)	0.434207	0.557341	0.984697	1.1248	Non-differential lipids
Negative	PC(18:1e_16:0)	-HCOO	C43 H85 O9 N1 P1	790.597	11.8368	Ether.L	(18:1e_16:0)	0.259017	0.379304	0.980635	0.0276892	Non-differential lipids
Negative	dMePE(16:0_18:2)	-H	C41 H77 O8 N1 P1	742.539	11.8497	PE	(16:0_18:2)	0.868434	0.91147	1.05082	0.494944	Non-differential lipids
Negative	PC(18:0e_20:4)	-HCOO	C47 H87 O9 N1 P1	840.612	11.8593	Ether.L	(18:0e_20:4)	2.28148e-06	3.42584e-05	0.840374	1.58977	Non-differential lipids
Negative	PE(18:0_18:2)	-H	C41 H77 O8 N1 P1	742.539	11.8679	PE	(18:0_18:2)	0.11691	0.207628	0.880369	1.09613	Non-differential lipids
Negative	PA(18:0_16:0)	-H	C37 H72 O8 N0 P1	675.497	11.9129	PA	(18:0_16:0)	0.145348	0.245681	1.09307	0.701444	Non-differential lipids
Negative	PC(18:1e_18:2)	-HCOO	C45 H85 O9 N1 P1	814.597	11.9281	Ether.L	(18:1e_18:2)	0.000468993	0.00225212	0.854963	1.62851	Non-differential lipids
Negative	PE(20:1_22:5)	-H	C47 H81 O8 N1 P1	818.571	11.9384	PE	(20:1_22:5)	0.194213	0.307404	0.865775	0.677567	Non-differential lipids
Negative	PC(18:1e_18:1)	-HCOO	C45 H87 O9 N1 P1	816.612	11.9399	Ether.L	(18:1e_18:1)	0.121474	0.213596	0.913559	0.300586	Non-differential lipids
Negative	PE(16:0_18:1)	-H	C39 H75 O8 N1 P1	716.524	11.9793	PE	(16:0_18:1)	0.133994	0.229635	0.707945	0.616439	Non-differential lipids
Negative	PA(20:1_18:1)	-H	C41 H76 O8 N0 P1	727.528	11.9925	PA	(20:1_18:1)	0.00676592	0.0204709	1.19038	1.00819	Non-differential lipids
Negative	PE(18:0_22:5)	-H	C45 H79 O8 N1 P1	792.555	11.9972	PE	(18:0_22:5)	0.00305249	0.0105646	0.898916	1.35689	Non-differential lipids
Negative	Hex1Cer(d16:0_22:5)	-HCOO	C45 H78 O10 N1	792.563	12.021	HexCer	(d16:0_22:5)	0.00240062	0.00859137	0.864621	1.36904	Non-differential lipids
Negative	PA(18:0_18:1)	-H	C39 H74 O8 N0 P1	701.513	12.0326	PA	(18:0_18:1)	0.00249425	0.00888166	1.18338	1.02804	Non-differential lipids
Negative	PS(18:0_22:3)	-H	C46 H83 O10 N1 P1	840.576	12.0959	PS	(18:0_22:3)	0.235424	0.356148	0.884157	0.620425	Non-differential lipids
Negative	PE(16:1e_16:0)	-H	C37 H73 O7 N1 P1	674.513	12.1102	Ether.L	(16:1e_16:0)	0.0160545	0.0418775	0.850748	0.821938	Non-differential lipids
Negative	PC(20:4e_18:0)	-HCOO	C47 H87 O9 N1 P1	840.612	12.1194	Ether.L	(20:4e_18:0)	0.025462	0.0606217	0.837627	0.695991	Non-differential lipids
Negative	PC(16:0e_16:0)	-HCOO	C41 H83 O9 N1 P1	764.581	12.1481	Ether.L	(16:0e_16:0)	0.963129	0.975852	0.906197	0.277464	Non-differential lipids
Negative	PE(19:1_18:1)	-H	C42 H79 O8 N1 P1	756.555	12.1513	PE	(19:1_18:1)	0.0142837	0.0379917	1.11828	1.27787	Non-differential lipids
Negative	PE(18:1e_20:4)	-H	C43 H77 O7 N1 P1	750.544	12.165	Ether.L	(18:1e_20:4)	1.96947e-05	0.000182678	0.899401	1.6788	Non-differential lipids
Negative	PE(18:2+7O_16:0)	-H	C39 H73 O15 N1 P1	826.472	12.247	Oxid.L	(18:2+7O_16:0)	0.00121254	0.00490199	0.844559	1.10728	Non-differential lipids
Negative	PE(16:1e_18:1)	-H	C39 H75 O7 N1 P1	700.529	12.2695	Ether.L	(16:1e_18:1)	2.96851e-05	0.000252992	0.895561	1.69354	Non-differential lipids
Negative	PE(18:1e_16:0)	-H	C39 H77 O7 N1 P1	702.544	12.2698	Ether.L	(18:1e_16:0)	0.00541343	0.0170703	0.930526	0.804102	Non-differential lipids
Negative	PE(20:4e_19:1)	-H	C44 H79 O7 N1 P1	764.56	12.2732	Ether.L	(20:4e_19:1)	0.222021	0.340041	1.21957	0.543141	Non-differential lipids
Negative	PA(30:0_20:4)	-H	C53 H96 O8 N0 P1	891.685	12.2944	PA	(30:0_20:4)	0.000260247	0.00140415	1.14748	1.27277	Non-differential lipids
Negative	PS(18:0e_18:1)	-H	C42 H81 O9 N1 P1	774.565	12.3024	Ether.L	(18:0e_18:1)	0.565974	0.675173	1.1029	0.49863	Non-differential lipids
Negative	PC(16:0e_18:1)	-HCOO	C43 H85 O9 N1 P1	790.597	12.3165	Ether.L	(16:0e_18:1)	0.0212416	0.052512	1.16727	1.14669	Non-differential lipids
Negative	PA(18:0_16:0)	-H	C37 H72 O8 N0 P1	675.497	12.3436	PA	(18:0_16:0)	0.814217	0.872969	0.926093	0.161088	Non-differential lipids
Negative	PE(19:0_20:4)	-H	C44 H79 O8 N1 P1	780.555	12.3522	PE	(19:0_20:4)	0.0167448	0.0434385	0.86959	1.04203	Non-differential lipids
Negative	PA(18:0_18:1)	-H	C39 H74 O8 N0 P1	701.513	12.3805	PA	(18:0_18:1)	0.0667009	0.132376	0.779516	0.00116966	Non-differential lipids
Negative	PE(18:2e_18:1)	-H	C41 H77 O7 N1 P1	726.544	12.3956	Ether.L	(18:2e_18:1)	0.0850753	0.160002	0.947073	1.16182	Non-differential lipids
Negative	PC(18:0e_18:2)	-HCOO	C45 H87 O9 N1 P1	816.612	12.4474	Ether.L	(18:0e_18:2)	6.33558e-06	7.58666e-05	0.836389	1.69185	Non-differential lipids
Negative	PC(18:0_16:0)	-HCOO	C43 H85 O10 N1 P1	806.592	12.4477	PC	(18:0_16:0)	0.938587	0.959896	0.948118	0.0682837	Non-differential lipids
Negative	PE(18:1e_22:5)	-H	C45 H79 O7 N1 P1	776.56	12.583	Ether.L	(18:1e_22:5)	0.793356	0.860025	0.994861	0.804199	Non-differential lipids
Negative	PE(18:1e_20:4)	-H	C43 H77 O7 N1 P1	750.544	12.6234	Ether.L	(18:1e_20:4)	0.0272893	0.0639001	0.931882	1.05702	Non-differential lipids
Negative	PS(22:0_22:6)	-H	C50 H85 O10 N1 P1	890.592	12.7145	PS	(22:0_22:6)	0.947785	0.966169	1.04475	0.325301	Non-differential lipids
Negative	PE(18:0e_20:4)	-H	C43 H79 O7 N1 P1	752.56	12.723	Ether.L	(18:0e_20:4)	0.584363	0.691585	1.03173	1.15936	Non-differential lipids
Negative	PE(16:0e_18:1)	-H	C39 H77 O7 N1 P1	702.544	12.7654	Ether.L	(16:0e_18:1)	0.996926	0.997629	1.01021	0.267505	Non-differential lipids
Negative	PS(20:0_22:4)	-H	C48 H85 O10 N1 P1	866.592	12.7669	PS	(20:0_22:4)	0.677376	0.766199	0.980968	0.263826	Non-differential lipids
Negative	PE(18:1e_18:2)	-H	C41 H77 O7 N1 P1	726.544	12.8257	Ether.L	(18:1e_18:2)	0.00129696	0.00518418	0.890762	1.72584	Non-differential lipids
Negative	PC(18:0e_18:2)	-HCOO	C45 H87 O9 N1 P1	816.612	12.837	Ether.L	(18:0e_18:2)	0.0354357	0.078384	0.829787	0.640608	Non-differential lipids
Negative	PE(20:4e_19:1)	-H	C44 H79 O7 N1 P1	764.56	12.8449	Ether.L	(20:4e_19:1)	0.431947	0.555696	0.912734	1.03799	Non-differential lipids
Negative	PI(18:0_21:0)	-H	C48 H92 O13 N0 P1	907.628	12.9111	PI	(18:0_21:0)	0.00504012	0.0160178	0.85636	1.14434	Non-differential lipids
Negative	dMePE(18:0_16:0)	-H	C41 H81 O8 N1 P1	746.571	12.9117	PE	(18:0_16:0)	0.0110062	0.0307436	0.883564	0.586348	Non-differential lipids
Negative	PE(20:1_22:4)	-H	C47 H83 O8 N1 P1	820.586	12.9123	PE	(20:1_22:4)	0.619229	0.721121	1.06305	0.589148	Non-differential lipids
Negative	PC(22:1_20:4)	-HCOO	C51 H91 O10 N1 P1	908.639	12.9175	PC	(22:1_20:4)	0.25578	0.376116	0.90725	0.0524547	Non-differential lipids
Negative	Cer(t18:0_25:5)	-HCOO	C44 H78 O6 N1	716.583	12.963	Cer	(t18:0_25:5)	0.196873	0.31023	1.04471	0.682763	Non-differential lipids
Negative	Cer(d18:1_18:0)	-HCOO	C37 H72 O5 N1	610.542	12.9697	Cer	(d18:1_18:0)	0.233907	0.35461	1.06765	0.781571	Non-differential lipids
Negative	PI(18:0_18:0)	-H	C45 H86 O13 N0 P1	865.581	12.9959	PI	(18:0_18:0)	0.144286	0.244032	1.01305	0.645804	Non-differential lipids
Negative	dMePE(18:0_18:1)	-H	C43 H83 O8 N1 P1	772.586	13.0157	PE	(18:0_18:1)	0.728813	0.807012	1.03756	0.00693802	Non-differential lipids
Negative	PC(16:0_20:1)	-HCOO	C45 H87 O10 N1 P1	832.607	13.0182	PC	(16:0_20:1)	0.817209	0.874854	1.00162	0.330312	Non-differential lipids
Negative	PE(18:0_20:3)	-H	C43 H79 O8 N1 P1	768.555	13.0316	PE	(18:0_20:3)	0.0341114	0.0759875	0.875204	0.819676	Non-differential lipids
Negative	Cer(d18:2_20:0)	-HCOO	C39 H74 O5 N1	636.557	13.0718	Cer	(d18:2_20:0)	0.683023	0.770743	1.06089	0.562741	Non-differential lipids
Negative	PE(18:1e_18:2)	-H	C41 H77 O7 N1 P1	726.544	13.085	Ether.L	(18:1e_18:2)	0.055056	0.112897	0.927766	0.283035	Non-differential lipids
Negative	Cer(d18:1_22:2)	-HCOO	C41 H76 O5 N1	662.573	13.0854	Cer	(d18:1_22:2)	0.517514	0.629535	1.04681	0.0402029	Non-differential lipids
Negative	PE(18:1e_22:5)	-H	C45 H79 O7 N1 P1	776.56	13.0915	Ether.L	(18:1e_22:5)	0.0019032	0.00710696	0.892394	1.33945	Non-differential lipids
Negative	PE(18:0e_18:2)	-H	C41 H79 O7 N1 P1	728.56	13.093	Ether.L	(18:0e_18:2)	0.0225752	0.0550889	0.834721	1.26082	Non-differential lipids
Negative	PC(18:1e_22:4)	-HCOO	C49 H89 O9 N1 P1	866.628	13.1405	Ether.L	(18:1e_22:4)	0.0322042	0.0725938	0.899293	1.19073	Non-differential lipids
Negative	PC(19:0COOCH3_22:4)	-HCOO	C51 H91 O12 N1 P1	940.628	13.1432	Oxid.L	(19:0COOCH3_22:4)	0.181307	0.291035	0.966623	0.855659	Non-differential lipids
Negative	PC(22:1_18:2)	-HCOO	C49 H91 O10 N1 P1	884.639	13.1602	PC	(22:1_18:2)	0.104844	0.189039	0.886336	0.725473	Non-differential lipids
Negative	PA(18:1e_18:1)	-H	C39 H74 O7 N0 P1	685.518	13.1634	Ether.L	(18:1e_18:1)	0.865403	0.908962	0.963504	0.0156351	Non-differential lipids
Negative	PS(20:0_18:1)	-H	C44 H83 O10 N1 P1	816.576	13.166	PS	(20:0_18:1)	0.00692464	0.0209288	1.17555	1.16816	Non-differential lipids
Negative	PC(17:1_22:4)	-HCOO	C48 H85 O10 N1 P1	866.592	13.188	PC	(17:1_22:4)	0.0720165	0.139988	0.928095	0.978441	Non-differential lipids
Negative	dMePE(20:0_18:2)	-H	C45 H85 O8 N1 P1	798.602	13.189	PE	(20:0_18:2)	0.00066064	0.00294332	0.849616	1.43741	Non-differential lipids
Negative	PE(22:1_20:4)	-H	C47 H83 O8 N1 P1	820.586	13.198	PE	(22:1_20:4)	0.0606472	0.122329	1.24733	0.432182	Non-differential lipids
Negative	PE(20:4e_19:1)	-H	C44 H79 O7 N1 P1	764.56	13.2084	Ether.L	(20:4e_19:1)	0.284199	0.407764	0.99425	0.99619	Non-differential lipids
Negative	PS(20:2_20:2)	-H	C46 H81 O10 N1 P1	838.56	13.2279	PS	(20:2_20:2)	0.0638902	0.1276	1.21077	0.846102	Non-differential lipids
Negative	dMePE(18:0_18:1)	-H	C43 H83 O8 N1 P1	772.586	13.2291	PE	(18:0_18:1)	0.904942	0.935261	0.999744	0.163693	Non-differential lipids
Negative	PE(16:1e_19:1)	-H	C40 H77 O7 N1 P1	714.544	13.2334	Ether.L	(16:1e_19:1)	0.901891	0.934831	0.996265	0.385204	Non-differential lipids
Negative	PS(18:0_20:3)	-H	C44 H79 O10 N1 P1	812.545	13.2682	PS	(18:0_20:3)	0.000718817	0.0031433	0.847268	1.44612	Non-differential lipids
Negative	dMePE(20:2e_22:6)	-H	C49 H83 O7 N1 P1	828.591	13.2906	Ether.L	(20:2e_22:6)	0.282469	0.40693	0.919657	0.636283	Non-differential lipids
Negative	PI(18:0_18:0)	-H	C45 H86 O13 N0 P1	865.581	13.294	PI	(18:0_18:0)	0.351207	0.476446	1.06192	0.293646	Non-differential lipids
Negative	PA(18:0e_18:1)	-H	C39 H76 O7 N0 P1	687.533	13.2956	Ether.L	(18:0e_18:1)	0.033787	0.0754425	1.08805	0.752676	Non-differential lipids
Negative	PC(18:1e_16:0)	-HCOO	C43 H85 O9 N1 P1	790.597	13.2997	Ether.L	(18:1e_16:0)	0.00231021	0.00832028	0.823642	0.826779	Non-differential lipids
Negative	PE(18:1_22:2)	-H	C45 H83 O8 N1 P1	796.586	13.3098	PE	(18:1_22:2)	0.00173678	0.00658075	0.838598	1.44454	Non-differential lipids
Negative	PC(18:1e_20:2)	-HCOO	C47 H89 O9 N1 P1	842.628	13.3113	Ether.L	(18:1e_20:2)	0.00841477	0.0244935	0.803418	0.791553	Non-differential lipids
Negative	Hex1Cer(m18:0_22:6)	-HCOO	C47 H80 O9 N1	802.584	13.319	HexCer	(m18:0_22:6)	0.0081326	0.0237696	0.852933	0.979821	Non-differential lipids
Negative	PS(19:0_18:1)	-H	C43 H81 O10 N1 P1	802.56	13.322	PS	(19:0_18:1)	0.0104142	0.0294671	0.894741	1.28178	Non-differential lipids
Negative	PE(20:1e_22:6)	-H	C47 H81 O7 N1 P1	802.576	13.3255	Ether.L	(20:1e_22:6)	0.00638332	0.0195214	0.910285	0.997137	Non-differential lipids
Negative	PE(18:1e_22:4)	-H	C45 H81 O7 N1 P1	778.576	13.3616	Ether.L	(18:1e_22:4)	9.39287e-07	1.75375e-05	0.849776	1.59154	Non-differential lipids
Negative	PS(18:0_18:0)	-H	C42 H81 O10 N1 P1	790.56	13.3833	PS	(18:0_18:0)	0.0776742	0.148145	1.1247	0.633203	Non-differential lipids
Negative	PS(20:0_18:1)	-H	C44 H83 O10 N1 P1	816.576	13.3849	PS	(20:0_18:1)	0.377684	0.503934	1.04913	0.465345	Non-differential lipids
Negative	PC(18:0_17:0)	-HCOO	C44 H87 O10 N1 P1	820.607	13.3882	PC	(18:0_17:0)	0.0696127	0.136815	0.915934	0.685229	Non-differential lipids
Negative	PC(18:1e_18:1)	-HCOO	C45 H87 O9 N1 P1	816.612	13.3912	Ether.L	(18:1e_18:1)	0.277328	0.400537	0.962932	0.519172	Non-differential lipids
Negative	PC(16:0_18:1)	-HCOO	C43 H83 O10 N1 P1	804.576	13.4039	PC	(16:0_18:1)	0.000260247	0.00140415	0.790431	0.709795	Non-differential lipids
Negative	PE(18:1e_20:3)	-H	C43 H79 O7 N1 P1	752.56	13.4098	Ether.L	(18:1e_20:3)	0.00240062	0.00859137	0.901973	1.25658	Non-differential lipids
Negative	PC(18:0_18:1)	-HCOO	C45 H87 O10 N1 P1	832.607	13.4136	PC	(18:0_18:1)	0.0298041	0.0685445	6.87416	0.497355	Non-differential lipids
Negative	Cer(t18:0_20:0)	-HCOO	C39 H78 O6 N1	656.583	13.4175	Cer	(t18:0_20:0)	0.537654	0.648751	0.900584	0.333971	Non-differential lipids
Negative	Cer(t18:0_24:2)	-HCOO	C43 H82 O6 N1	708.615	13.4301	Cer	(t18:0_24:2)	0.0385768	0.0840867	1.08715	0.865683	Non-differential lipids
Negative	Cer(d17:1_20:0)	-HCOO	C38 H74 O5 N1	624.557	13.433	Cer	(d17:1_20:0)	0.00160483	0.00616332	1.11221	1.51364	Non-differential lipids
Negative	Cer(t16:1_26:2)	-HCOO	C43 H80 O6 N1	706.599	13.4343	Cer	(t16:1_26:2)	0.00676592	0.0204709	1.14829	1.58252	Non-differential lipids
Negative	PS(18:1_22:1)	-H	C46 H85 O10 N1 P1	842.592	13.439	PS	(18:1_22:1)	0.83822	0.892634	0.973698	0.420813	Non-differential lipids
Negative	dMePE(16:0_17:0)	-H	C40 H79 O8 N1 P1	732.555	13.443	PE	(16:0_17:0)	0.206393	0.32219	1.18796	0.428216	Non-differential lipids
Negative	Cer(d17:1_24:2)	-HCOO	C42 H78 O5 N1	676.589	13.444	Cer	(d17:1_24:2)	0.367358	0.493171	1.09991	0.179813	Non-differential lipids
Negative	PE(19:0_18:1)	-H	C42 H81 O8 N1 P1	758.571	13.4582	PE	(19:0_18:1)	0.289428	0.413594	0.923549	0.654604	Non-differential lipids
Negative	PC(18:0e_16:0)	-HCOO	C43 H87 O9 N1 P1	792.612	13.4662	Ether.L	(18:0e_16:0)	0.176328	0.285301	0.971453	0.213672	Non-differential lipids
Negative	PE(20:0e_16:0)	-H	C41 H83 O7 N1 P1	732.591	13.4662	Ether.L	(20:0e_16:0)	0.249391	0.370173	0.934629	0.133198	Non-differential lipids
Negative	PC(18:0e_18:1)	-HCOO	C45 H89 O9 N1 P1	818.628	13.4967	Ether.L	(18:0e_18:1)	0.568585	0.677717	1.02968	0.128886	Non-differential lipids
Negative	PC(20:0e_18:2)	-HCOO	C47 H91 O9 N1 P1	844.644	13.4973	Ether.L	(20:0e_18:2)	0.592327	0.69868	0.949577	0.0830206	Non-differential lipids
Negative	PA(18:0_18:0)	-H	C39 H76 O8 N0 P1	703.528	13.5052	PA	(18:0_18:0)	0.443317	0.565454	0.99363	0.500208	Non-differential lipids
Negative	dMePE(20:2e_20:4)	-H	C47 H83 O7 N1 P1	804.591	13.5149	Ether.L	(20:2e_20:4)	0.0490089	0.102723	0.939534	0.989524	Non-differential lipids
Negative	PE(20:0e_22:5)	-H	C47 H85 O7 N1 P1	806.607	13.5169	Ether.L	(20:0e_22:5)	0.12055	0.212498	0.915127	0.95848	Non-differential lipids
Negative	Hex3Cer(d18:1_24:1)	-HCOO	C61 H112 O20 N1	1178.78	13.5279	HexCer	(d18:1_24:1)	0.0120156	0.0331071	1.35834	0.702272	Non-differential lipids
Negative	PE(20:1e_20:4)	-H	C45 H81 O7 N1 P1	778.576	13.5519	Ether.L	(20:1e_20:4)	0.000388245	0.00191958	0.886607	1.23161	Non-differential lipids
Negative	PE(18:1e_16:0)	-H	C39 H77 O7 N1 P1	702.544	13.5532	Ether.L	(18:1e_16:0)	0.0770282	0.147408	0.939259	0.750772	Non-differential lipids
Negative	PE(18:0_18:1)	-H	C41 H79 O8 N1 P1	744.555	13.5609	PE	(18:0_18:1)	0.431947	0.555696	0.963038	0.105767	Non-differential lipids
Negative	PE(20:2_22:2)	-H	C47 H85 O8 N1 P1	822.602	13.5648	PE	(20:2_22:2)	0.0371527	0.0815463	0.899153	1.45189	Non-differential lipids
Negative	PE(18:1e_18:1)	-H	C41 H79 O7 N1 P1	728.56	13.5734	Ether.L	(18:1e_18:1)	0.0361142	0.0795129	0.947748	1.21396	Non-differential lipids
Negative	PA(36:0_14:3)	-H	C53 H98 O8 N0 P1	893.7	13.6048	PA	(36:0_14:3)	0.594993	0.700079	0.975063	0.0342267	Non-differential lipids
Negative	PE(20:1e_18:2)	-H	C43 H81 O7 N1 P1	754.576	13.6126	Ether.L	(20:1e_18:2)	3.34072e-05	0.000274017	0.873944	1.89034	Non-differential lipids
Negative	PE(20:1_18:1)	-H	C43 H81 O8 N1 P1	770.571	13.615	PE	(20:1_18:1)	0.0357736	0.0788854	0.897621	0.752491	Non-differential lipids
Negative	Cer(t18:0_22:0+O)	-HCOO	C41 H82 O7 N1	700.61	13.6209	Oxid.L	(t18:0_22:0+O)	0.160847	0.265552	0.927748	0.352983	Non-differential lipids
Negative	PE(18:0e_16:0)	-H	C39 H79 O7 N1 P1	704.56	13.6433	Ether.L	(18:0e_16:0)	0.180053	0.289677	0.863971	0.504286	Non-differential lipids
Negative	PC(20:0_18:1)	-HCOO	C47 H91 O10 N1 P1	860.639	13.6546	PC	(20:0_18:1)	0.166675	0.273266	1.04506	0.433092	Non-differential lipids
Negative	PE(20:4e_21:1)	-H	C46 H83 O7 N1 P1	792.591	13.662	Ether.L	(20:4e_21:1)	0.0803024	0.152645	1.0633	1.01239	Non-differential lipids
Negative	PE(16:0_18:1)	-H	C39 H75 O8 N1 P1	716.524	13.6825	PE	(16:0_18:1)	0.0464119	0.0979309	1.14131	0.852484	Non-differential lipids
Negative	PE(18:0e_20:2)	-H	C43 H83 O7 N1 P1	756.591	13.6845	Ether.L	(18:0e_20:2)	0.03894	0.0846184	0.890045	1.09518	Non-differential lipids
Negative	PC(18:1_22:1)	-HCOO	C49 H93 O10 N1 P1	886.654	13.6872	PC	(18:1_22:1)	0.64665	0.742392	1.03077	0.129826	Non-differential lipids
Negative	PC(20:0_16:0)	-HCOO	C45 H89 O10 N1 P1	834.623	13.6893	PC	(20:0_16:0)	0.00240062	0.00859137	0.903959	0.952045	Non-differential lipids
Negative	PE(18:1e_22:3)	-H	C45 H83 O7 N1 P1	780.591	13.7029	Ether.L	(18:1e_22:3)	0.194213	0.307404	0.89622	0.951163	Non-differential lipids
Negative	Cer(t17:0_24:1)	-HCOO	C42 H82 O6 N1	696.615	13.7238	Cer	(t17:0_24:1)	0.457185	0.577176	0.99408	0.10321	Non-differential lipids
Negative	PE(20:1e_22:5)	-H	C47 H83 O7 N1 P1	804.591	13.7385	Ether.L	(20:1e_22:5)	0.00504012	0.0160178	0.882173	0.983948	Non-differential lipids
Negative	Cer(d18:1_24:2)	-HCOO	C43 H80 O5 N1	690.604	13.74	Cer	(d18:1_24:2)	0.483232	0.600443	0.978585	0.432826	Non-differential lipids
Negative	Cer(d18:1_20:0)	-HCOO	C39 H76 O5 N1	638.573	13.744	Cer	(d18:1_20:0)	0.996926	0.997629	1.02674	0.318126	Non-differential lipids
Negative	PC(24:1_18:2)	-HCOO	C51 H95 O10 N1 P1	912.67	13.7445	PC	(24:1_18:2)	0.0545697	0.112061	0.857967	1.21305	Non-differential lipids
Negative	PE(18:0_18:1)	-H	C41 H79 O8 N1 P1	744.555	13.766	PE	(18:0_18:1)	0.365314	0.491124	0.943429	0.192876	Non-differential lipids
Negative	Cer(d18:2_26:2)	-HCOO	C45 H82 O5 N1	716.62	13.7721	Cer	(d18:2_26:2)	0.00436251	0.0142308	0.897706	1.5262	Non-differential lipids
Negative	Cer(t17:0_22:0)	-HCOO	C40 H80 O6 N1	670.599	13.7762	Cer	(t17:0_22:0)	0.978487	0.986131	1.03186	0.145649	Non-differential lipids
Negative	PS(18:0_20:0)	-H	C44 H85 O10 N1 P1	818.592	13.796	PS	(18:0_20:0)	0.00547784	0.0172166	1.37616	0.0221393	Non-differential lipids
Negative	PE(18:0e_22:3)	-H	C45 H85 O7 N1 P1	782.607	13.8023	Ether.L	(18:0e_22:3)	0.680197	0.768471	1.28655	0.485175	Non-differential lipids
Negative	PS(18:0_22:3)	-H	C46 H83 O10 N1 P1	840.576	13.8131	PS	(18:0_22:3)	0.100783	0.183583	0.881709	0.814448	Non-differential lipids
Negative	PE(20:1e_22:4)	-H	C47 H85 O7 N1 P1	806.607	13.8134	Ether.L	(20:1e_22:4)	0.00372253	0.0124582	0.902705	1.39096	Non-differential lipids
Negative	PC(16:1e_22:1)	-HCOO	C47 H91 O9 N1 P1	844.644	13.8213	Ether.L	(16:1e_22:1)	0.00486234	0.0155573	0.706924	0.713359	Non-differential lipids
Negative	Hex1Cer(d18:1_24:1)	-HCOO	C49 H92 O10 N1	854.673	13.8223	HexCer	(d18:1_24:1)	0.0331461	0.0743037	0.735438	0.370923	Non-differential lipids
Negative	PE(18:1e_19:1)	-H	C42 H81 O7 N1 P1	742.576	13.83	Ether.L	(18:1e_19:1)	0.898841	0.933716	0.98647	0.0582454	Non-differential lipids
Negative	Cer(t18:0_22:0+O)	-HCOO	C41 H82 O7 N1	700.61	13.8319	Oxid.L	(t18:0_22:0+O)	0.772642	0.843044	0.951277	0.456339	Non-differential lipids
Negative	PE(24:1_18:2)	-H	C47 H87 O8 N1 P1	824.617	13.849	PE	(24:1_18:2)	0.0427343	0.0911878	0.929562	0.812094	Non-differential lipids
Negative	dMePE(20:1e_20:4)	-H	C47 H85 O7 N1 P1	806.607	13.884	Ether.L	(20:1e_20:4)	0.0106475	0.0300075	0.855932	1.06281	Non-differential lipids
Negative	PE(20:0e_22:4)	-H	C47 H87 O7 N1 P1	808.623	13.9029	Ether.L	(20:0e_22:4)	0.755014	0.828269	0.957593	0.728329	Non-differential lipids
Negative	Cer(t18:0_26:2)	-HCOO	C45 H86 O6 N1	736.646	13.9667	Cer	(t18:0_26:2)	0.241562	0.361769	0.973997	0.916581	Non-differential lipids
Negative	Cer(d17:1_26:2)	-HCOO	C44 H82 O5 N1	704.62	13.9733	Cer	(d17:1_26:2)	0.0850753	0.160002	1.13035	0.372256	Non-differential lipids
Negative	Cer(t18:0_22:0)	-HCOO	C41 H82 O6 N1	684.615	13.9795	Cer	(t18:0_22:0)	0.16905	0.27668	0.928832	0.238834	Non-differential lipids
Negative	Cer(m17:0_22:0)	-HCOO	C40 H80 O4 N1	638.609	13.9821	Cer	(m17:0_22:0)	0.0601201	0.121438	0.910364	0.471317	Non-differential lipids
Negative	PC(18:0_18:1)	-HCOO	C45 H87 O10 N1 P1	832.607	13.993	PC	(18:0_18:1)	0.298286	0.421582	0.920759	0.717512	Non-differential lipids
Negative	Cer(m18:1_23:1)	-HCOO	C42 H80 O4 N1	662.609	13.9936	Cer	(m18:1_23:1)	0.156296	0.259853	1.14259	0.565938	Non-differential lipids
Negative	PE(20:4e_24:2)	-H	C49 H87 O7 N1 P1	832.623	13.9973	Ether.L	(20:4e_24:2)	0.0230356	0.0560197	0.880327	0.921907	Non-differential lipids
Negative	PC(20:0e_16:0)	-HCOO	C45 H91 O9 N1 P1	820.644	13.9986	Ether.L	(20:0e_16:0)	0.613806	0.716275	0.964151	0.393493	Non-differential lipids
Negative	Cer(d17:1_22:0)	-HCOO	C40 H78 O5 N1	652.589	14.0013	Cer	(d17:1_22:0)	0.0163965	0.042691	1.10717	1.20032	Non-differential lipids
Negative	Cer(m17:1_22:0)	-HCOO	C40 H78 O4 N1	636.594	14.0462	Cer	(m17:1_22:0)	0.452536	0.574116	1.04714	0.172533	Non-differential lipids
Negative	PE(18:1e_20:1)	-H	C43 H83 O7 N1 P1	756.591	14.0488	Ether.L	(18:1e_20:1)	0.298286	0.421582	0.962472	0.221131	Non-differential lipids
Negative	PE(18:1e_22:2)	-H	C45 H85 O7 N1 P1	782.607	14.0714	Ether.L	(18:1e_22:2)	0.00279556	0.00983122	0.8599	1.55935	Non-differential lipids
Negative	PE(20:1e_16:0)	-H	C41 H81 O7 N1 P1	730.576	14.074	Ether.L	(20:1e_16:0)	0.00135012	0.00535917	0.880003	0.751765	Non-differential lipids
Negative	PC(26:1_20:4)	-HCOO	C55 H99 O10 N1 P1	964.701	14.0912	PC	(26:1_20:4)	0.0770129	0.147408	1.22802	0.74679	Non-differential lipids
Negative	Hex1Cer(t18:0_24:0)	-HCOO	C49 H96 O11 N1	874.699	14.1053	HexCer	(t18:0_24:0)	0.0158859	0.0415523	0.886102	0.711117	Non-differential lipids
Negative	PC(18:1_24:1)	-HCOO	C51 H97 O10 N1 P1	914.686	14.1201	PC	(18:1_24:1)	0.889701	0.927958	0.977086	0.310374	Non-differential lipids
Negative	PE(18:0e_20:1)	-H	C43 H85 O7 N1 P1	758.607	14.1207	Ether.L	(18:0e_20:1)	0.522512	0.634798	1.0364	0.186963	Non-differential lipids
Negative	Cer(t17:0_25:0+O)	-HCOO	C43 H86 O7 N1	728.641	14.1362	Oxid.L	(t17:0_25:0+O)	0.247811	0.368599	1.03247	0.139231	Non-differential lipids
Negative	PC(16:0_22:0)	-HCOO	C47 H93 O10 N1 P1	862.654	14.1467	PC	(16:0_22:0)	0.755014	0.828269	0.968422	0.0118955	Non-differential lipids
Negative	Cer(d24:2_18:1)	-HCOO	C43 H80 O5 N1	690.604	14.1601	Cer	(d24:2_18:1)	0.00890457	0.0256821	1.35175	0.954127	Non-differential lipids
Negative	Cer(d18:1_24:1)	-HCOO	C43 H82 O5 N1	692.62	14.1906	Cer	(d18:1_24:1)	0.000113395	0.000713561	1.10095	1.53569	Non-differential lipids
Negative	Cer(d18:1_26:2)	-HCOO	C45 H84 O5 N1	718.635	14.2161	Cer	(d18:1_26:2)	0.0125505	0.0343144	0.871875	1.4762	Non-differential lipids
Negative	Cer(t17:0_24:0)	-HCOO	C42 H84 O6 N1	698.63	14.233	Cer	(t17:0_24:0)	0.00768108	0.0228022	0.871134	0.919364	Non-differential lipids
Negative	Cer(d18:1_22:0)	-HCOO	C41 H80 O5 N1	666.604	14.2401	Cer	(d18:1_22:0)	0.403186	0.529252	0.949606	0.18472	Non-differential lipids
Negative	PE(18:0_22:1)	-H	C45 H87 O8 N1 P1	800.617	14.2593	PE	(18:0_22:1)	0.00376855	0.012553	1.18568	0.880639	Non-differential lipids
Negative	Cer(d18:1_23:0+O)	-H	C41 H80 O4 N1	650.609	14.2757	Oxid.L	(d18:1_23:0+O)	0.411911	0.537968	1.19373	0.0550452	Non-differential lipids
Negative	PC(18:1e_22:1)	-HCOO	C49 H95 O9 N1 P1	872.675	14.303	Ether.L	(18:1e_22:1)	0.040047	0.0867583	0.725293	0.428035	Non-differential lipids
Negative	Cer(d18:0_26:2)	-HCOO	C45 H86 O5 N1	720.651	14.3663	Cer	(d18:0_26:2)	0.17266	0.281453	0.867792	1.03549	Non-differential lipids
Negative	Cer(t18:0_26:1)	-HCOO	C45 H88 O6 N1	738.662	14.3711	Cer	(t18:0_26:1)	2.6526e-09	2.40855e-07	1.15712	2.02487	Non-differential lipids
Negative	PC(18:0e_24:2)	-HCOO	C51 H99 O9 N1 P1	900.706	14.3749	Ether.L	(18:0e_24:2)	0.638371	0.736462	0.994665	0.442494	Non-differential lipids
Negative	PC(18:0e_20:0)	-HCOO	C47 H95 O9 N1 P1	848.675	14.4181	Ether.L	(18:0e_20:0)	0.378726	0.505087	0.965132	0.384734	Non-differential lipids
Negative	Cer(m17:0_24:0)	-HCOO	C42 H84 O4 N1	666.641	14.4229	Cer	(m17:0_24:0)	0.799302	0.862517	0.98076	0.0485043	Non-differential lipids
Negative	PE(18:1e_24:2)	-H	C47 H89 O7 N1 P1	810.638	14.4399	Ether.L	(18:1e_24:2)	0.0105303	0.0297362	0.905793	0.909915	Non-differential lipids
Negative	PE(18:1e_22:1)	-H	C45 H87 O7 N1 P1	784.623	14.4513	Ether.L	(18:1e_22:1)	0.972342	0.981682	1.01634	0.260151	Non-differential lipids
Negative	Cer(m17:0_24:1)	-HCOO	C42 H82 O4 N1	664.625	14.4774	Cer	(m17:0_24:1)	0.772642	0.843044	1.02419	0.0046749	Non-differential lipids
Negative	PE(18:1e_20:0)	-H	C43 H85 O7 N1 P1	758.607	14.4878	Ether.L	(18:1e_20:0)	0.0315892	0.0714913	0.882535	0.874627	Non-differential lipids
Negative	PC(26:1_20:2)	-HCOO	C55 H103 O10 N1 P1	968.733	14.5127	PC	(26:1_20:2)	0.886658	0.926145	0.975978	0.546632	Non-differential lipids
Negative	Cer(d23:0_18:0)	-HCOO	C42 H84 O5 N1	682.635	14.594	Cer	(d23:0_18:0)	0.369409	0.495221	0.929201	0.373152	Non-differential lipids
Negative	Cer(d18:1_26:1)	-HCOO	C45 H86 O5 N1	720.651	14.5945	Cer	(d18:1_26:1)	6.33558e-06	7.58666e-05	1.16945	1.68004	Non-differential lipids
Negative	Cer(t17:0_26:0)	-HCOO	C44 H88 O6 N1	726.662	14.6176	Cer	(t17:0_26:0)	0.158559	0.262539	0.949313	0.68722	Non-differential lipids
Negative	PE(18:1_24:0)	-H	C47 H91 O8 N1 P1	828.649	14.6509	PE	(18:1_24:0)	0.0661307	0.13152	0.907054	0.831566	Non-differential lipids
Negative	PC(18:0e_22:0)	-HCOO	C49 H99 O9 N1 P1	876.706	14.7777	Ether.L	(18:0e_22:0)	0.71439	0.795386	0.984807	0.520629	Non-differential lipids
Negative	PC(18:0e_24:1)	-HCOO	C51 H101 O9 N1 P1	902.722	14.7796	Ether.L	(18:0e_24:1)	0.211981	0.328206	1.00334	0.893673	Non-differential lipids
Negative	Cer(t18:0_26:0)	-HCOO	C45 H90 O6 N1	740.677	14.806	Cer	(t18:0_26:0)	0.787422	0.855226	1.02447	0.0475246	Non-differential lipids
Negative	PC(26:0_20:2)	-HCOO	C55 H105 O10 N1 P1	970.748	14.8675	PC	(26:0_20:2)	0.54275	0.653511	1.01515	0.296369	Non-differential lipids
Negative	PC(28:0_18:1)	-HCOO	C55 H107 O10 N1 P1	972.764	15.184	PC	(28:0_18:1)	0.0132487	0.0358092	1.11539	0.525871	Non-differential lipids
Negative	PC(28:0_16:0)	-HCOO	C53 H105 O10 N1 P1	946.748	15.1907	PC	(28:0_16:0)	0.740421	0.816679	1.0101	0.183207	Non-differential lipids
Positive	LPC(18:2+OO)	-H	C26 H51 O9 N1 P1	552.33	0.707166	Oxid.L	(18:2+OO)	0.00474699	0.015257	2.17216	0.486341	Non-differential lipids
Positive	LPC(20:5)	-H	C28 H49 O7 N1 P1	542.324	1.52694	LPL	(20:5)	0.0212416	0.052512	0.853067	1.33692	Non-differential lipids
Positive	PS(8:1e_12:3)	-Na	C26 H44 O9 N1 P1 Na1	568.265	1.543	Ether.L	(8:1e_12:3)	0.0661307	0.13152	0.92958	0.883003	Non-differential lipids
Positive	LPC(14:0)	-H	C22 H47 O7 N1 P1	468.308	1.6914	LPL	(14:0)	0.355202	0.480259	1.08025	0.207705	Non-differential lipids
Positive	LPC(16:1)	-H	C24 H49 O7 N1 P1	494.324	1.93828	LPL	(16:1)	0.280749	0.405067	1.0936	0.0248316	Non-differential lipids
Positive	LPC(22:6)	-H	C30 H51 O7 N1 P1	568.34	2.08553	LPL	(22:6)	0.18511	0.296135	0.848334	0.654813	Non-differential lipids
Positive	LPC(20:4)	-H	C28 H51 O7 N1 P1	544.34	2.17249	LPL	(20:4)	0.00156303	0.0060352	0.884565	1.5907	Non-differential lipids
Positive	LPC(18:2)	-H	C26 H51 O7 N1 P1	520.34	2.19547	LPL	(18:2)	0.157425	0.261117	0.935551	0.899943	Non-differential lipids
Positive	LPC(15:0)	-H	C23 H49 O7 N1 P1	482.324	2.24793	LPL	(15:0)	0.343302	0.467735	1.06493	0.141879	Non-differential lipids
Positive	LPE(20:5)	-H	C25 H43 O7 N1 P1	500.277	2.301	LPL	(20:5)	0.190272	0.303026	0.873168	0.846032	Non-differential lipids
Positive	LPC(20:5)	-H	C28 H49 O7 N1 P1	542.324	2.30903	LPL	(20:5)	0.0162247	0.0422826	0.907493	1.24676	Non-differential lipids
Positive	LPC(22:5)	-H	C30 H53 O7 N1 P1	570.355	2.32763	LPL	(22:5)	0.131019	0.225902	0.903832	1.02446	Non-differential lipids
Positive	LPC(20:4)	-H	C28 H51 O7 N1 P1	544.34	2.378	LPL	(20:4)	0.00560929	0.0175128	0.868926	0.826378	Non-differential lipids
Positive	LPE(18:2)	-H	C23 H45 O7 N1 P1	478.293	2.50901	LPL	(18:2)	0.0262317	0.062038	0.775406	0.725661	Non-differential lipids
Positive	LPE(22:6)	-H	C27 H45 O7 N1 P1	526.293	2.6721	LPL	(22:6)	0.0816434	0.154779	0.863898	1.05873	Non-differential lipids
Positive	LPE(20:2)	-Na	C25 H48 O7 N1 P1 Na1	528.306	2.771	LPL	(20:2)	0.238479	0.359047	0.970412	1.03639	Non-differential lipids
Positive	LPC(18:3)	-H	C26 H49 O7 N1 P1	518.324	2.77209	LPL	(18:3)	0.403186	0.529252	1.08704	0.0225525	Non-differential lipids
Positive	LPC(16:0)	-H	C24 H51 O7 N1 P1	496.34	2.77549	LPL	(16:0)	0.740421	0.816679	0.947226	0.00422164	Non-differential lipids
Positive	LPC(16:2e)	-H	C24 H49 O6 N1 P1	478.329	2.78513	Ether.L	(16:2e)	0.5712	0.680263	1.03682	0.00802104	Non-differential lipids
Positive	LPC(13:0)	-Na	C21 H44 O7 N1 P1 Na1	476.275	2.79762	LPL	(13:0)	0.178805	0.288815	1.05187	0.128944	Non-differential lipids
Positive	LPE(16:2e)	-H	C21 H43 O6 N1 P1	436.282	2.817	Ether.L	(16:2e)	0.0464119	0.0979309	1.15426	0.368347	Non-differential lipids
Positive	LPC(18:1)	-H	C26 H53 O7 N1 P1	522.355	2.87915	LPL	(18:1)	0.944718	0.964081	0.94995	0.0971737	Non-differential lipids
Positive	LPE(22:4)	-H	C27 H49 O7 N1 P1	530.324	2.92375	LPL	(22:4)	0.847261	0.899898	1.09336	0.551613	Non-differential lipids
Positive	LPC(20:4)	-H	C28 H51 O7 N1 P1	544.34	2.9349	LPL	(20:4)	0.445612	0.567361	0.892643	0.137048	Non-differential lipids
Positive	LPC(16:1e)	-H	C24 H51 O6 N1 P1	480.345	3.00033	Ether.L	(16:1e)	0.00022383	0.00124799	1.60541	0.727588	Non-differential lipids
Positive	LPS(18:2e)	-H	C24 H47 O8 N1 P1	508.303	3.01331	Ether.L	(18:2e)	1.34242e-05	0.000135099	1.17981	1.42683	Non-differential lipids
Positive	LPC(16:0e)	-H	C24 H53 O6 N1 P1	482.361	3.04389	Ether.L	(16:0e)	0.296501	0.420524	0.754368	0.474898	Non-differential lipids
Positive	LPC(18:3e)	-H	C26 H51 O6 N1 P1	504.345	3.058	Ether.L	(18:3e)	0.329746	0.454722	0.761249	0.532822	Non-differential lipids
Positive	LPC(20:2)	-H	C28 H55 O7 N1 P1	548.371	3.06344	LPL	(20:2)	0.0672751	0.133329	0.787409	0.847593	Non-differential lipids
Positive	LPC(17:0)	-H	C25 H53 O7 N1 P1	510.355	3.1105	LPL	(17:0)	0.398866	0.525769	1.00712	0.141559	Non-differential lipids
Positive	LPC(16:0)	-H	C24 H51 O7 N1 P1	496.34	3.14606	LPL	(16:0)	0.926337	0.951137	0.900926	0.276256	Non-differential lipids
Positive	LPC(18:1e)	-H	C26 H55 O6 N1 P1	508.376	3.15496	Ether.L	(18:1e)	0.0830024	0.156936	0.817574	0.896667	Non-differential lipids
Positive	LPE(18:1e)	-H	C23 H49 O6 N1 P1	466.329	3.19729	Ether.L	(18:1e)	0.122404	0.214831	1.03809	0.37989	Non-differential lipids
Positive	PC(4:0_17:0)	-H	C29 H59 O8 N1 P1	580.397	3.23497	PC	(4:0_17:0)	0.0508072	0.105789	1.29233	0.537432	Non-differential lipids
Positive	PC(8:0e_10:0)	-Na	C26 H54 O7 N1 P1 Na1	546.353	3.288	Ether.L	(8:0e_10:0)	0.353201	0.478236	1.02809	0.562628	Non-differential lipids
Positive	PC(4:0_16:1)	-H	C28 H55 O8 N1 P1	564.366	3.40467	PC	(4:0_16:1)	0.0803024	0.152645	1.15228	0.207492	Non-differential lipids
Positive	PC(6:1CHO_16:0)	-H	C30 H57 O9 N1 P1	606.377	3.40711	Oxid.L	(6:1CHO_16:0)	0.00492096	0.0156918	1.53065	0.575875	Non-differential lipids
Positive	PC(20:5+5O_16:0)	-H	C44 H79 O13 N1 P1	860.528	3.41523	Oxid.L	(20:5+5O_16:0)	0.0366157	0.0804922	2.35219	0.2894	Non-differential lipids
Positive	LPC(16:0)	-H	C24 H51 O7 N1 P1	496.34	3.427	LPL	(16:0)	0.337449	0.462648	1.06542	0.298542	Non-differential lipids
Positive	LPC(20:3)	-H	C28 H53 O7 N1 P1	546.355	3.42806	LPL	(20:3)	0.434207	0.557341	0.934062	0.150751	Non-differential lipids
Positive	LPC(18:0)	-H	C26 H55 O7 N1 P1	524.371	3.42822	LPL	(18:0)	0.619229	0.721121	0.928752	0.0601674	Non-differential lipids
Positive	LPC(18:2e)	-H	C26 H53 O6 N1 P1	506.361	3.43191	Ether.L	(18:2e)	0.71439	0.795386	0.860204	0.154323	Non-differential lipids
Positive	PC(20:4+5O_16:0)	-H	C44 H81 O13 N1 P1	862.544	3.44247	Oxid.L	(20:4+5O_16:0)	0.0325628	0.0732275	2.51809	0.232876	Non-differential lipids
Positive	PC(4:0_16:0)	-Na	C28 H56 O8 N1 P1 Na1	588.364	3.45737	PC	(4:0_16:0)	0.000175042	0.0010094	2.80086	0.941502	Non-differential lipids
Positive	LPE(18:2e)	-H	C23 H47 O6 N1 P1	464.314	3.467	Ether.L	(18:2e)	0.811229	0.871081	1.03308	0.246576	Non-differential lipids
Positive	LPC(20:1)	-H	C28 H57 O7 N1 P1	550.387	3.49088	LPL	(20:1)	0.920218	0.946567	0.852827	0.016782	Non-differential lipids
Positive	PC(4:0CHO_19:0)	-Na	C31 H60 O9 N1 P1 Na1	644.39	3.53193	Oxid.L	(4:0CHO_19:0)	0.0174589	0.0450848	1.57425	0.488671	Non-differential lipids
Positive	PC(20:4+4O_16:0)	-H	C44 H81 O12 N1 P1	846.549	3.58071	Oxid.L	(20:4+4O_16:0)	0.00228078	0.00825618	1.80037	0.960734	Non-differential lipids
Positive	LPC(20:3e)	-H	C28 H55 O6 N1 P1	532.376	3.68263	Ether.L	(20:3e)	0.537654	0.648751	0.870828	0.0921377	Non-differential lipids
Positive	LPC(18:0e)	-H	C26 H57 O6 N1 P1	510.392	3.68606	Ether.L	(18:0e)	0.240017	0.360597	0.801774	0.0119628	Non-differential lipids
Positive	LPC(20:1e)	-H	C28 H59 O6 N1 P1	536.407	3.73051	Ether.L	(20:1e)	0.621948	0.7231	1.01176	0.288383	Non-differential lipids
Positive	LPC(19:0)	-H	C27 H57 O7 N1 P1	538.387	3.73857	LPL	(19:0)	0.0536079	0.110566	1.0493	0.703493	Non-differential lipids
Positive	LPE(18:0e)	-H	C23 H51 O6 N1 P1	468.345	3.7616	Ether.L	(18:0e)	0.291186	0.41506	1.02719	0.513438	Non-differential lipids
Positive	LPE(18:0e)	-Na	C23 H50 O6 N1 P1 Na1	490.327	3.7616	Ether.L	(18:0e)	0.635621	0.733886	0.95171	0.173985	Non-differential lipids
Positive	LPC(20:0)	-H	C28 H59 O7 N1 P1	552.402	3.76355	LPL	(20:0)	0.766753	0.837584	0.797351	0.622417	Non-differential lipids
Positive	LPC(17:1)	-H	C25 H51 O7 N1 P1	508.34	3.77489	LPL	(17:1)	0.0127155	0.034632	1.4634	0.682554	Non-differential lipids
Positive	PC(4:0CHO_23:0)	-Na	C35 H68 O9 N1 P1 Na1	700.452	3.90386	Oxid.L	(4:0CHO_23:0)	0.0195706	0.0492388	1.38787	0.985671	Non-differential lipids
Positive	TG(6:0_11:3_22:5)	-Na	C42 H64 O6 Na1	687.46	3.92941	TG	(6:0_11:3_22:5)	0.00286687	0.0100447	2.02634	0.886872	Non-differential lipids
Positive	BisMePA(18:0_10:4)	-NH4	C33 H61 O8 N1 P1	630.413	4.03083	PA	(18:0_10:4)	0.000689158	0.00303229	1.91149	0.648484	Non-differential lipids
Positive	LPC(22:3)	-H	C30 H57 O7 N1 P1	574.387	4.04882	LPL	(22:3)	0.969271	0.979278	0.956745	0.0572366	Non-differential lipids
Positive	LPC(20:0)	-H	C28 H59 O7 N1 P1	552.402	4.06788	LPL	(20:0)	0.796328	0.8616	0.909407	0.23156	Non-differential lipids
Positive	PC(14:0_22:5)	-H	C44 H79 O8 N1 P1	780.554	4.07195	PC	(14:0_22:5)	0.697212	0.781787	1.02191	0.872621	Non-differential lipids
Positive	TG(6:0_6:0_13:0)	-NH4	C28 H56 O6 N1	502.41	4.27478	TG	(6:0_6:0_13:0)	0.643885	0.740416	0.910859	0.416212	Non-differential lipids
Positive	LPC(20:0e)	-H	C28 H61 O6 N1 P1	538.423	4.4096	Ether.L	(20:0e)	0.093789	0.172952	0.837204	0.219361	Non-differential lipids
Positive	TG(18:4_10:4_10:4)	-NH4	C41 H58 O6 N1	660.426	4.61381	TG	(18:4_10:4_10:4)	0.540197	0.651268	1.06727	0.320632	Non-differential lipids
Positive	TG(6:0_11:3_22:5)	-Na	C42 H64 O6 Na1	687.46	4.63291	TG	(6:0_11:3_22:5)	5.62137e-05	0.000406976	3.01591	0.967124	Non-differential lipids
Positive	PS(18:1_20:4)	-Na	C44 H76 O10 N1 P1 Na1	832.51	4.71763	PS	(18:1_20:4)	0.023737	0.0572458	1.23881	0.152302	Non-differential lipids
Positive	TG(14:1_10:4_10:4)	-Na	C37 H52 O6 Na1	615.366	4.73228	TG	(14:1_10:4_10:4)	0.766753	0.837584	0.940851	0.126411	Non-differential lipids
Positive	LPC(22:0)	-H	C30 H63 O7 N1 P1	580.434	4.86814	LPL	(22:0)	0.775592	0.845288	1.02248	0.421026	Non-differential lipids
Positive	TG(8:0_8:0_8:0)	-NH4	C27 H54 O6 N1	488.395	4.90249	TG	(8:0_8:0_8:0)	0.186391	0.297848	0.865625	0.438474	Non-differential lipids
Positive	SM(t18:1_16:1)	-H	C39 H78 O7 N2 P1	717.554	4.93395	SM	(t18:1_16:1)	0.000792693	0.00339828	1.19623	1.46955	Non-differential lipids
Positive	PE(28:1_6:0)	-Na	C39 H76 O8 N1 P1 Na1	740.52	4.94981	PE	(28:1_6:0)	0.00031127	0.00162686	1.70132	0.183476	Non-differential lipids
Positive	PS(20:5_20:4)	-H	C46 H73 O10 N1 P1	830.497	5.01528	PS	(20:5_20:4)	0.0526242	0.109167	1.26887	0.419244	Non-differential lipids
Positive	PE(16:0_20:5)	-H	C41 H73 O8 N1 P1	738.507	5.04161	PE	(16:0_20:5)	0.000975324	0.00405861	1.40244	0.93799	Non-differential lipids
Positive	PS(18:0_20:5)	-H	C44 H77 O10 N1 P1	810.528	5.04292	PS	(18:0_20:5)	0.0208126	0.0518125	1.2054	0.659378	Non-differential lipids
Positive	PS(18:0_18:2)	-Na	C42 H78 O10 N1 P1 Na1	810.526	5.05645	PS	(18:0_18:2)	0.121474	0.213596	1.13186	0.508393	Non-differential lipids
Positive	PC(16:1_18:1)	-H	C42 H81 O8 N1 P1	758.569	5.09359	PC	(16:1_18:1)	0.00405567	0.0133682	1.82817	0.869235	Non-differential lipids
Positive	PE(18:1_18:2)	-Na	C41 H76 O8 N1 P1 Na1	764.52	5.11772	PE	(18:1_18:2)	0.711518	0.793433	1.02435	0.284521	Non-differential lipids
Positive	PS(18:2_18:2)	-Na	C42 H74 O10 N1 P1 Na1	806.494	5.13681	PS	(18:2_18:2)	0.746243	0.821509	1.03844	0.562606	Non-differential lipids
Positive	PS(18:0_18:3)	-H	C42 H77 O10 N1 P1	786.528	5.16816	PS	(18:0_18:3)	0.000230645	0.00127631	2.01897	0.80172	Non-differential lipids
Positive	Hex1Cer(d18:2_16:0+O)	-H	C40 H76 O9 N1	714.551	5.24054	Oxid.L	(d18:2_16:0+O)	0.0364576	0.0802067	1.16662	0.915724	Non-differential lipids
Positive	PE(20:5_20:5)	-H	C45 H71 O8 N1 P1	784.491	5.26629	PE	(20:5_20:5)	0.865403	0.908962	1.01564	0.689372	Non-differential lipids
Positive	TG(14:1_10:4_10:4)	-Na	C37 H52 O6 Na1	615.366	5.3116	TG	(14:1_10:4_10:4)	0.345268	0.469962	0.94337	0.187863	Non-differential lipids
Positive	PS(18:0_18:2)	-Na	C42 H78 O10 N1 P1 Na1	810.526	5.33854	PS	(18:0_18:2)	0.817209	0.874854	1.01035	0.560714	Non-differential lipids
Positive	PS(18:1_22:6)	-Na	C46 H76 O10 N1 P1 Na1	856.51	5.37981	PS	(18:1_22:6)	0.147489	0.248265	1.13618	0.12234	Non-differential lipids
Positive	PS(20:4_22:6)	-H	C48 H75 O10 N1 P1	856.512	5.38145	PS	(20:4_22:6)	0.144286	0.244032	1.13955	0.110449	Non-differential lipids
Positive	PE(18:1p_20:5)	-H	C43 H75 O7 N1 P1	748.528	5.49778	Ether.L	(18:1p_20:5)	0.03894	0.0846184	1.39261	0.386669	Non-differential lipids
Positive	SM(d18:2_16:1)	-H	C39 H76 O6 N2 P1	699.544	5.56762	SM	(d18:2_16:1)	0.0976248	0.178633	1.06419	0.259798	Non-differential lipids
Positive	BisMePA(18:3e_20:5)	-NH4	C43 H75 O7 N1 P1	748.528	5.58763	Ether.L	(18:3e_20:5)	0.660546	0.752863	1.03763	0.326205	Non-differential lipids
Positive	PE(18:2_22:6)	-Na	C45 H74 O8 N1 P1 Na1	810.504	5.64076	PE	(18:2_22:6)	0.0908082	0.16833	1.11789	0.431054	Non-differential lipids
Positive	PS(18:0_20:5)	-H	C44 H77 O10 N1 P1	810.528	5.64566	PS	(18:0_20:5)	0.505127	0.619245	0.99998	0.179319	Non-differential lipids
Positive	PS(20:4_20:4)	-H	C46 H75 O10 N1 P1	832.512	5.64796	PS	(20:4_20:4)	0.708649	0.791478	1.05744	0.54582	Non-differential lipids
Positive	PE(20:5_22:6)	-H	C47 H73 O8 N1 P1	810.507	5.66194	PE	(20:5_22:6)	0.485639	0.602642	1.25966	0.179493	Non-differential lipids
Positive	PC(22:6_14:2)	-H	C44 H73 O8 N1 P1	774.507	5.66945	PC	(22:6_14:2)	0.854575	0.901928	0.82663	0.512083	Non-differential lipids
Positive	TG(6:0_12:2_18:2)	-NH4	C39 H70 O6 N1	648.52	5.68265	TG	(6:0_12:2_18:2)	0.717262	0.79765	0.902752	0.819319	Non-differential lipids
Positive	PE(18:1_18:2)	-Na	C41 H76 O8 N1 P1 Na1	764.52	5.69881	PE	(18:1_18:2)	0.0770282	0.147408	1.24217	0.616034	Non-differential lipids
Positive	PS(22:5_20:4)	-H	C48 H77 O10 N1 P1	858.528	5.70348	PS	(22:5_20:4)	0.671748	0.76135	1.06656	0.531075	Non-differential lipids
Positive	SM(t18:0_16:1)	-H	C39 H80 O7 N2 P1	719.57	5.78451	SM	(t18:0_16:1)	7.25252e-05	0.000504477	1.1489	1.59307	Non-differential lipids
Positive	PC(16:1_20:5)	-H	C44 H77 O8 N1 P1	778.538	5.80097	PC	(16:1_20:5)	0.532582	0.644275	1.03577	0.139919	Non-differential lipids
Positive	PE(18:1_20:5)	-Na	C43 H74 O8 N1 P1 Na1	786.504	5.80223	PE	(18:1_20:5)	0.46421	0.584225	0.920424	0.751875	Non-differential lipids
Positive	PE(18:1_20:5)	-H	C43 H75 O8 N1 P1	764.522	5.80223	PE	(18:1_20:5)	0.0738637	0.143284	1.16469	0.605324	Non-differential lipids
Positive	Cer(t18:0_16:0+O)	-H	C34 H70 O5 N1	572.525	5.82316	Oxid.L	(t18:0_16:0+O)	0.320278	0.444691	0.98732	0.259736	Non-differential lipids
Positive	Hex1Cer(t18:0_16:0+O)	-H	C40 H80 O10 N1	734.578	5.82842	Oxid.L	(t18:0_16:0+O)	0.040047	0.0867583	1.08764	0.713697	Non-differential lipids
Positive	PE(16:1_14:1)	-H	C35 H67 O8 N1 P1	660.46	5.84491	PE	(16:1_14:1)	0.14321	0.242825	1.67178	0.237278	Non-differential lipids
Positive	LSM(d18:1)	-H	C23 H50 O5 N2 P1	465.345	5.87496	LSM	(d18:1)	0.0195706	0.0492388	1.11688	1.16535	Non-differential lipids
Positive	PS(18:0_22:5)	-H	C46 H81 O10 N1 P1	838.559	5.88539	PS	(18:0_22:5)	0.0976248	0.178633	1.05338	0.695916	Non-differential lipids
Positive	PS(18:1_18:2)	-Na	C42 H76 O10 N1 P1 Na1	808.51	5.8921	PS	(18:1_18:2)	0.461862	0.582044	0.931449	0.635016	Non-differential lipids
Positive	PC(18:0_16:1)	-H	C42 H83 O8 N1 P1	760.585	5.90631	PC	(18:0_16:1)	0.0141316	0.0376931	1.67381	0.92768	Non-differential lipids
Positive	LPC(24:0)	-H	C32 H67 O7 N1 P1	608.465	5.90957	LPL	(24:0)	0.85028	0.900917	0.971722	0.200054	Non-differential lipids
Positive	PS(18:0_20:5)	-H	C44 H77 O10 N1 P1	810.528	5.91531	PS	(18:0_20:5)	0.895793	0.931572	1.02524	0.067874	Non-differential lipids
Positive	PE(20:5_20:4)	-H	C45 H73 O8 N1 P1	786.507	5.94357	PE	(20:5_20:4)	0.814217	0.872969	1.05198	0.485367	Non-differential lipids
Positive	PS(18:0_18:2)	-Na	C42 H78 O10 N1 P1 Na1	810.526	5.94988	PS	(18:0_18:2)	0.685853	0.773015	1.11254	0.216298	Non-differential lipids
Positive	PS(16:0_20:5)	-H	C42 H73 O10 N1 P1	782.497	5.97515	PS	(16:0_20:5)	0.0100725	0.0286725	1.30691	0.482733	Non-differential lipids
Positive	PE(16:0p_22:5)	-H	C43 H77 O7 N1 P1	750.543	5.98858	Ether.L	(16:0p_22:5)	0.71439	0.795386	1.03866	0.177849	Non-differential lipids
Positive	PE(18:4_16:1)	-H	C39 H69 O8 N1 P1	710.476	5.99115	PE	(18:4_16:1)	0.671738	0.76135	1.13596	0.564971	Non-differential lipids
Positive	PE(16:0_18:2)	-H	C39 H75 O8 N1 P1	716.522	5.99262	PE	(16:0_18:2)	0.0121474	0.0333731	1.19115	0.98072	Non-differential lipids
Positive	SM(t18:1_18:4)	-H	C41 H76 O7 N2 P1	739.538	6.01934	SM	(t18:1_18:4)	0.287678	0.411715	1.02123	0.9971	Non-differential lipids
Positive	PE(18:2_20:4)	-Na	C43 H74 O8 N1 P1 Na1	786.504	6.03191	PE	(18:2_20:4)	0.0732437	0.142276	0.894222	1.08253	Non-differential lipids
Positive	SM(t18:1_16:1)	-Na	C39 H77 O7 N2 P1 Na1	739.536	6.03597	SM	(t18:1_16:1)	0.00138677	0.00548141	1.17153	1.42343	Non-differential lipids
Positive	PS(16:0_18:2)	-Na	C40 H74 O10 N1 P1 Na1	782.494	6.036	PS	(16:0_18:2)	0.0415637	0.0894313	1.33467	0.518875	Non-differential lipids
Positive	PE(16:1_16:1)	-Na	C37 H70 O8 N1 P1 Na1	710.473	6.05604	PE	(16:1_16:1)	0.349204	0.474431	1.27004	0.370366	Non-differential lipids
Positive	PS(18:1_20:5)	-H	C44 H75 O10 N1 P1	808.512	6.07962	PS	(18:1_20:5)	0.429693	0.553801	0.943908	0.741194	Non-differential lipids
Positive	PE(12:0p_20:4)	-H	C37 H67 O7 N1 P1	668.465	6.08105	Ether.L	(12:0p_20:4)	0.292925	0.417156	1.21697	0.914532	Non-differential lipids
Positive	PI(18:0_20:5)	-H	C47 H82 O13 N0 P1	885.549	6.085	PI	(18:0_20:5)	0.00890457	0.0256821	1.12181	0.902196	Non-differential lipids
Positive	PS(28:1_6:0)	-Na	C40 H76 O10 N1 P1 Na1	784.51	6.09567	PS	(28:1_6:0)	0.140099	0.238513	0.881425	0.66322	Non-differential lipids
Positive	PS(22:5_20:4)	-H	C48 H77 O10 N1 P1	858.528	6.10236	PS	(22:5_20:4)	0.427446	0.551656	0.943385	0.84229	Non-differential lipids
Positive	PS(18:1_18:2)	-Na	C42 H76 O10 N1 P1 Na1	808.51	6.17131	PS	(18:1_18:2)	0.895793	0.931572	1.02701	0.493787	Non-differential lipids
Positive	PC(16:0_20:5)	-Na	C44 H78 O8 N1 P1 Na1	802.536	6.1829	PC	(16:0_20:5)	0.0208103	0.0518125	0.809687	0.929098	Non-differential lipids
Positive	PC(18:0_16:1)	-H	C42 H83 O8 N1 P1	760.585	6.19508	PC	(18:0_16:1)	0.0216783	0.0532548	1.40162	0.779372	Non-differential lipids
Positive	PS(20:3_20:4)	-H	C46 H77 O10 N1 P1	834.528	6.22083	PS	(20:3_20:4)	0.592327	0.69868	1.02716	0.87861	Non-differential lipids
Positive	Hex1Cer(d18:1_16:1)	-H	C40 H76 O8 N1	698.557	6.24071	HexCer	(d18:1_16:1)	0.112045	0.199865	1.0223	0.596109	Non-differential lipids
Positive	PE(18:3_20:4)	-H	C43 H73 O8 N1 P1	762.507	6.24803	PE	(18:3_20:4)	0.643885	0.740416	0.99393	0.645973	Non-differential lipids
Positive	Hex3Cer(t18:1_16:0)	-H2O	C52 H96 O18 N1	1022.66	6.24862	HexCer	(t18:1_16:0)	0.0281064	0.0651682	1.09199	0.662828	Non-differential lipids
Positive	PS(18:1_20:3)	-Na	C44 H78 O10 N1 P1 Na1	834.526	6.25296	PS	(18:1_20:3)	0.901891	0.934831	1.07723	0.55659	Non-differential lipids
Positive	PE(18:2_18:2)	-Na	C41 H74 O8 N1 P1 Na1	762.504	6.25623	PE	(18:2_18:2)	0.708649	0.791478	1.06427	0.824453	Non-differential lipids
Positive	PS(18:0_18:2)	-Na	C42 H78 O10 N1 P1 Na1	810.526	6.26984	PS	(18:0_18:2)	0.0344384	0.0765359	1.26562	0.440106	Non-differential lipids
Positive	Hex1Cer(t18:0_16:1)	-H2O	C40 H76 O8 N1	698.557	6.27253	HexCer	(t18:0_16:1)	0.904942	0.935261	0.992211	0.150489	Non-differential lipids
Positive	Hex3Cer(d18:2_16:0)	-H	C52 H96 O18 N1	1022.66	6.27741	HexCer	(d18:2_16:0)	0.0221228	0.0541246	1.08288	0.658775	Non-differential lipids
Positive	Hex1Cer(d18:1_16:0+O)	-Na	C40 H77 O9 N1 Na1	738.549	6.27977	Oxid.L	(d18:1_16:0+O)	0.708649	0.791478	1.03917	0.399021	Non-differential lipids
Positive	PC(10:1e_22:6)	-H	C40 H69 O7 N1 P1	706.481	6.3242	Ether.L	(10:1e_22:6)	0.0181861	0.0464138	0.842368	1.29399	Non-differential lipids
Positive	PI(16:0_22:6)	-H	C47 H80 O13 N0 P1	883.533	6.33468	PI	(16:0_22:6)	0.359225	0.484314	1.05978	0.544994	Non-differential lipids
Positive	TG(12:0COOCH3_12:0_12:0)	-NH4	C40 H78 O8 N1	700.572	6.356	Oxid.L	(12:0COOCH3_12:0_12:0)	0.088623	0.164926	1.18913	0.219039	Non-differential lipids
Positive	Cer(d18:1_16:1)	-H	C34 H66 O3 N1	536.504	6.39019	Cer	(d18:1_16:1)	0.495332	0.610931	1.07816	0.179965	Non-differential lipids
Positive	PE(16:1p_20:4)	-H	C41 H73 O7 N1 P1	722.512	6.396	Ether.L	(16:1p_20:4)	0.000382558	0.001895	1.93308	0.430862	Non-differential lipids
Positive	Cer(d16:1_16:0)	-H2O	C32 H62 O2 N1	492.478	6.39644	Cer	(d16:1_16:0)	0.00133222	0.00530272	1.15667	1.13825	Non-differential lipids
Positive	Hex2Cer(d18:1_16:0)	-H	C46 H88 O13 N1	862.625	6.41265	HexCer	(d18:1_16:0)	0.0264927	0.0624471	1.19623	1.00933	Non-differential lipids
Positive	PS(16:0_20:3)	-Na	C42 H76 O10 N1 P1 Na1	808.51	6.41367	PS	(16:0_20:3)	0.000975324	0.00405861	1.13121	1.09126	Non-differential lipids
Positive	PE(16:0_18:2)	-Na	C39 H74 O8 N1 P1 Na1	738.504	6.44029	PE	(16:0_18:2)	0.436475	0.559239	1.10215	1.00003	Non-differential lipids
Positive	Hex1Cer(d18:1_16:0)	-H	C40 H78 O8 N1	700.572	6.44392	HexCer	(d18:1_16:0)	0.00301452	0.0104587	1.1157	1.17427	Non-differential lipids
Positive	SM(d18:1_24:6)	-H	C47 H84 O6 N2 P1	803.606	6.44713	SM	(d18:1_24:6)	6.22129e-06	7.54546e-05	1.86384	0.892501	Non-differential lipids
Positive	PE(14:0_22:6)	-H	C41 H71 O8 N1 P1	736.491	6.45206	PE	(14:0_22:6)	0.0111278	0.0309926	1.34509	0.32351	Non-differential lipids
Positive	PE(18:3_18:2)	-H	C41 H73 O8 N1 P1	738.507	6.45233	PE	(18:3_18:2)	0.236948	0.357691	0.929439	1.12729	Non-differential lipids
Positive	PE(20:4_22:6)	-H	C47 H75 O8 N1 P1	812.522	6.45693	PE	(20:4_22:6)	0.112481	0.20039	1.1019	0.255247	Non-differential lipids
Positive	Cer(d18:2_14:0)	-H2O	C32 H60 O2 N1	490.462	6.46637	Cer	(d18:2_14:0)	0.0592228	0.120053	2.40455	0.356119	Non-differential lipids
Positive	SM(d18:1_16:1)	-H	C39 H78 O6 N2 P1	701.559	6.47135	SM	(d18:1_16:1)	1.12521e-05	0.000116546	1.18528	1.76687	Non-differential lipids
Positive	PS(16:0_22:6)	-H	C44 H75 O10 N1 P1	808.512	6.47218	PS	(16:0_22:6)	0.00225168	0.00816128	1.14754	0.980052	Non-differential lipids
Positive	PE(18:1_22:6)	-Na	C45 H76 O8 N1 P1 Na1	812.52	6.47258	PE	(18:1_22:6)	0.0751165	0.144824	1.09039	0.28987	Non-differential lipids
Positive	PS(20:2_20:3)	-Na	C46 H80 O10 N1 P1 Na1	860.541	6.49076	PS	(20:2_20:3)	0.871467	0.913977	1.02374	0.0621482	Non-differential lipids
Positive	PE(16:0_16:1)	-Na	C37 H72 O8 N1 P1 Na1	712.489	6.4922	PE	(16:0_16:1)	0.823199	0.880271	1.01955	0.312752	Non-differential lipids
Positive	SM(d16:1_16:0)	-Na	C37 H75 O6 N2 P1 Na1	697.525	6.49559	SM	(d16:1_16:0)	0.45952	0.579608	1.20033	0.278517	Non-differential lipids
Positive	PS(18:1_22:6)	-H	C46 H77 O10 N1 P1	834.528	6.49776	PS	(18:1_22:6)	0.0696127	0.136815	1.23732	0.21979	Non-differential lipids
Positive	PE(18:2_18:2)	-Na	C41 H74 O8 N1 P1 Na1	762.504	6.49964	PE	(18:2_18:2)	0.196873	0.31023	0.985038	0.64199	Non-differential lipids
Positive	PE(18:3_20:4)	-H	C43 H73 O8 N1 P1	762.507	6.5104	PE	(18:3_20:4)	0.895793	0.931572	1.04679	0.490317	Non-differential lipids
Positive	PE(18:4_16:0)	-H	C39 H71 O8 N1 P1	712.491	6.51141	PE	(18:4_16:0)	0.555594	0.665026	1.0914	0.508133	Non-differential lipids
Positive	Hex2Cer(t18:1_16:0)	-H2O	C46 H86 O13 N1	860.609	6.51296	HexCer	(t18:1_16:0)	0.132005	0.227187	1.03289	0.472963	Non-differential lipids
Positive	PS(18:1_20:3)	-Na	C44 H78 O10 N1 P1 Na1	834.526	6.51487	PS	(18:1_20:3)	0.040047	0.0867583	1.22182	0.00540907	Non-differential lipids
Positive	PC(14:0_20:4)	-Na	C42 H76 O8 N1 P1 Na1	776.52	6.52744	PC	(14:0_20:4)	0.459518	0.579608	0.958654	0.657903	Non-differential lipids
Positive	Hex2Cer(d18:2_16:0)	-H	C46 H86 O13 N1	860.609	6.53315	HexCer	(d18:2_16:0)	0.118719	0.209922	1.058	0.500383	Non-differential lipids
Positive	PC(22:6_14:1)	-H	C44 H75 O8 N1 P1	776.522	6.53697	PC	(22:6_14:1)	0.49777	0.612077	0.962571	0.653879	Non-differential lipids
Positive	TG(4:0COOH_16:1_22:6)	-H	C45 H71 O8	739.514	6.547	Oxid.L	(4:0COOH_16:1_22:6)	0.244672	0.364695	1.10995	0.274769	Non-differential lipids
Positive	PA(16:0_20:5)	-NH4	C39 H71 O8 N1 P1	712.491	6.57316	PA	(16:0_20:5)	0.91716	0.943764	1.00206	0.302626	Non-differential lipids
Positive	PE(18:0p_20:5)	-H	C43 H77 O7 N1 P1	750.543	6.57553	Ether.L	(18:0p_20:5)	0.0331461	0.0743037	1.26197	0.188608	Non-differential lipids
Positive	PI(18:1_14:0)	-H	C41 H78 O13 N0 P1	809.517	6.59166	PI	(18:1_14:0)	0.0015021	0.00585573	1.17757	0.742093	Non-differential lipids
Positive	TG(18:3e_11:4_12:4)	-Na	C44 H64 O5 Na1	695.465	6.61022	Ether.L	(18:3e_11:4_12:4)	0.944717	0.964081	1.1075	0.592095	Non-differential lipids
Positive	PS(20:2_22:6)	-H	C48 H79 O10 N1 P1	860.544	6.61261	PS	(20:2_22:6)	0.265576	0.386912	0.933009	0.748422	Non-differential lipids
Positive	SM(d18:2_18:3)	-H	C41 H76 O6 N2 P1	723.544	6.64288	SM	(d18:2_18:3)	0.0237415	0.0572458	1.093	1.21846	Non-differential lipids
Positive	PC(16:1_20:4)	-Na	C44 H78 O8 N1 P1 Na1	802.536	6.65585	PC	(16:1_20:4)	0.443316	0.565454	1.11916	0.667525	Non-differential lipids
Positive	PE(14:0_14:0)	-H	C33 H67 O8 N1 P1	636.46	6.70219	PE	(14:0_14:0)	0.0199772	0.0501728	1.91812	0.852786	Non-differential lipids
Positive	PC(16:0_16:0)	-H	C40 H81 O8 N1 P1	734.569	6.70967	PC	(16:0_16:0)	0.00166964	0.00637744	1.17422	1.05402	Non-differential lipids
Positive	PA(18:2_18:2)	-NH4	C39 H73 O8 N1 P1	714.507	6.72355	PA	(18:2_18:2)	0.322157	0.446863	0.955045	0.763533	Non-differential lipids
Positive	SM(d18:2_16:0)	-Na	C39 H77 O6 N2 P1 Na1	723.541	6.7259	SM	(d18:2_16:0)	0.0110062	0.0307436	1.2596	0.692033	Non-differential lipids
Positive	PI(16:0_18:1)	-Na	C43 H81 O13 N0 P1 Na1	859.531	6.74938	PI	(16:0_18:1)	0.895793	0.931572	0.928681	0.384898	Non-differential lipids
Positive	PE(14:1e_20:4)	-Na	C39 H70 O7 N1 P1 Na1	718.478	6.75736	Ether.L	(14:1e_20:4)	0.471289	0.588961	1.23077	0.519764	Non-differential lipids
Positive	PS(18:1_22:6)	-H	C46 H77 O10 N1 P1	834.528	6.7792	PS	(18:1_22:6)	0.000175347	0.0010094	1.42901	0.796487	Non-differential lipids
Positive	PC(14:0_18:2)	-Na	C40 H76 O8 N1 P1 Na1	752.52	6.79509	PC	(14:0_18:2)	0.282471	0.40693	1.0814	0.44515	Non-differential lipids
Positive	PS(20:2_20:3)	-Na	C46 H80 O10 N1 P1 Na1	860.541	6.80216	PS	(20:2_20:3)	0.935523	0.957452	0.985553	0.649769	Non-differential lipids
Positive	PE(18:1_20:4)	-Na	C43 H76 O8 N1 P1 Na1	788.52	6.81916	PE	(18:1_20:4)	0.530056	0.642313	1.00235	1.01471	Non-differential lipids
Positive	PE(16:1e_20:4)	-Na	C41 H74 O7 N1 P1 Na1	746.51	6.8362	Ether.L	(16:1e_20:4)	0.963129	0.975852	1.13991	0.748553	Non-differential lipids
Positive	PE(20:4_20:4)	-H	C45 H75 O8 N1 P1	788.522	6.83824	PE	(20:4_20:4)	0.778545	0.847529	0.96206	0.953113	Non-differential lipids
Positive	PI(18:1_18:1)	-Na	C45 H83 O13 N0 P1 Na1	885.546	6.83947	PI	(18:1_18:1)	0.624672	0.725376	1.02356	0.233345	Non-differential lipids
Positive	PS(20:5_18:2)	-Na	C44 H72 O10 N1 P1 Na1	828.479	6.85227	PS	(20:5_18:2)	0.434206	0.557341	1.1148	0.706582	Non-differential lipids
Positive	PE(18:1_14:0)	-Na	C37 H72 O8 N1 P1 Na1	712.489	6.86169	PE	(18:1_14:0)	0.0347682	0.0769673	1.21281	0.0419683	Non-differential lipids
Positive	PE(18:2p_20:5)	-H	C43 H73 O7 N1 P1	746.512	6.8629	Ether.L	(18:2p_20:5)	0.791871	0.8594	1.0567	0.725042	Non-differential lipids
Positive	PC(16:0_13:0)	-H	C37 H75 O8 N1 P1	692.522	6.86322	PC	(16:0_13:0)	0.0701762	0.137603	1.38197	0.863079	Non-differential lipids
Positive	PE(14:0_20:4)	-H	C39 H71 O8 N1 P1	712.491	6.86803	PE	(14:0_20:4)	0.0757494	0.14555	1.13488	0.164625	Non-differential lipids
Positive	PA(16:0_20:5)	-NH4	C39 H71 O8 N1 P1	712.491	6.87273	PA	(16:0_20:5)	0.0318954	0.0720695	1.18515	0.0386304	Non-differential lipids
Positive	PS(16:0_20:4)	-H	C42 H75 O10 N1 P1	784.512	6.87353	PS	(16:0_20:4)	0.102392	0.185324	1.1253	0.0769225	Non-differential lipids
Positive	PI(16:0_16:0)	-Na	C41 H79 O13 N0 P1 Na1	833.515	6.878	PI	(16:0_16:0)	0.37977	0.505529	1.04971	0.566247	Non-differential lipids
Positive	PC(18:1_20:5)	-Na	C46 H80 O8 N1 P1 Na1	828.551	6.89818	PC	(18:1_20:5)	3.34072e-05	0.000274017	0.834723	1.52273	Non-differential lipids
Positive	PS(16:0_18:1)	-Na	C40 H76 O10 N1 P1 Na1	784.51	6.89986	PS	(16:0_18:1)	0.132997	0.228339	1.11907	0.138421	Non-differential lipids
Positive	PC(16:1_18:2)	-Na	C42 H78 O8 N1 P1 Na1	778.536	6.91256	PC	(16:1_18:2)	0.778545	0.847529	0.909405	0.292201	Non-differential lipids
Positive	PC(12:1e_20:5)	-H	C40 H71 O7 N1 P1	708.496	6.92716	Ether.L	(12:1e_20:5)	0.233264	0.354392	1.76929	0.158183	Non-differential lipids
Positive	PE(18:0_18:2)	-Na	C41 H78 O8 N1 P1 Na1	766.536	6.96376	PE	(18:0_18:2)	0.411911	0.537968	1.12304	0.734595	Non-differential lipids
Positive	PS(16:2e_22:5)	-Na	C44 H74 O9 N1 P1 Na1	814.499	6.99479	Ether.L	(16:2e_22:5)	0.325932	0.451224	1.15286	0.68291	Non-differential lipids
Positive	PS(22:5_20:4)	-H	C48 H77 O10 N1 P1	858.528	7.004	PS	(22:5_20:4)	0.0328295	0.073769	0.87772	1.22651	Non-differential lipids
Positive	PC(16:0_20:5)	-Na	C44 H78 O8 N1 P1 Na1	802.536	7.00964	PC	(16:0_20:5)	0.383965	0.510155	1.14499	0.140584	Non-differential lipids
Positive	Cer(d18:2_16:0)	-H	C34 H66 O3 N1	536.504	7.062	Cer	(d18:2_16:0)	0.00350002	0.0118392	1.3714	0.890433	Non-differential lipids
Positive	PS(18:1_20:4)	-H	C44 H77 O10 N1 P1	810.528	7.09183	PS	(18:1_20:4)	0.13102	0.225902	1.13528	0.0067927	Non-differential lipids
Positive	PE(16:1_20:4)	-H	C41 H73 O8 N1 P1	738.507	7.09195	PE	(16:1_20:4)	0.856323	0.90243	1.00424	0.603977	Non-differential lipids
Positive	PS(18:1_18:1)	-Na	C42 H78 O10 N1 P1 Na1	810.526	7.11046	PS	(18:1_18:1)	1.57162e-05	0.00015487	1.34262	0.769071	Non-differential lipids
Positive	PE(14:0p_22:6)	-H	C41 H71 O7 N1 P1	720.496	7.11238	Ether.L	(14:0p_22:6)	0.250976	0.371556	0.968718	0.671805	Non-differential lipids
Positive	PS(20:4e_18:1)	-H	C44 H79 O9 N1 P1	796.549	7.11379	Ether.L	(20:4e_18:1)	0.00269161	0.00952469	1.42139	0.412965	Non-differential lipids
Positive	PE(18:0p_20:5)	-H	C43 H77 O7 N1 P1	750.543	7.11893	Ether.L	(18:0p_20:5)	0.163159	0.268744	1.18736	0.187586	Non-differential lipids
Positive	PE(16:1_16:1)	-H	C37 H71 O8 N1 P1	688.491	7.1211	PE	(16:1_16:1)	0.0100728	0.0286725	1.32238	0.999033	Non-differential lipids
Positive	PE(14:0e_20:4)	-Na	C39 H72 O7 N1 P1 Na1	720.494	7.1248	Ether.L	(14:0e_20:4)	0.127133	0.221353	0.912731	0.716383	Non-differential lipids
Positive	PS(18:1_20:3)	-H	C44 H79 O10 N1 P1	812.544	7.12713	PS	(18:1_20:3)	0.000126582	0.000782655	1.41498	0.965559	Non-differential lipids
Positive	PE(20:4_20:4)	-H	C45 H75 O8 N1 P1	788.522	7.12735	PE	(20:4_20:4)	0.54275	0.653511	0.988207	0.929298	Non-differential lipids
Positive	PS(20:2_20:4)	-H	C46 H79 O10 N1 P1	836.544	7.12895	PS	(20:2_20:4)	0.492899	0.608724	0.997175	0.985149	Non-differential lipids
Positive	PE(16:1_14:0)	-H	C35 H69 O8 N1 P1	662.476	7.13124	PE	(16:1_14:0)	0.598946	0.703564	1.35809	0.481428	Non-differential lipids
Positive	SM(d18:1_16:1)	-H	C39 H78 O6 N2 P1	701.559	7.13186	SM	(d18:1_16:1)	0.0259729	0.061683	1.13467	0.867816	Non-differential lipids
Positive	PE(14:0_20:4)	-H	C39 H71 O8 N1 P1	712.491	7.13302	PE	(14:0_20:4)	0.466564	0.586408	1.16475	0.214104	Non-differential lipids
Positive	Cer(d18:1_13:0)	-H2O	C31 H60 O2 N1	478.462	7.13779	Cer	(d18:1_13:0)	0.000111174	0.00070584	2.41511	0.953795	Non-differential lipids
Positive	SM(t18:0_16:0)	-Na	C39 H81 O7 N2 P1 Na1	743.567	7.14539	SM	(t18:0_16:0)	0.515024	0.627312	1.1146	0.377186	Non-differential lipids
Positive	Hex2Cer(d17:1_16:0)	-H	C45 H86 O13 N1	848.609	7.14617	HexCer	(d17:1_16:0)	0.0135374	0.0364162	1.16138	0.942766	Non-differential lipids
Positive	PI(18:1_18:1)	-Na	C45 H83 O13 N0 P1 Na1	885.546	7.14703	PI	(18:1_18:1)	0.468926	0.587295	0.958374	0.0744667	Non-differential lipids
Positive	PG(16:1_18:1)	-NH4	C40 H79 O10 N1 P1	764.544	7.15593	PG	(16:1_18:1)	0.359225	0.484314	0.958233	1.12943	Non-differential lipids
Positive	PE(16:1p_22:6)	-H	C43 H73 O7 N1 P1	746.512	7.15847	Ether.L	(16:1p_22:6)	0.390309	0.51689	0.966298	0.72006	Non-differential lipids
Positive	PE(20:3_22:6)	-H	C47 H77 O8 N1 P1	814.538	7.15934	PE	(20:3_22:6)	0.235424	0.356148	0.933107	0.764386	Non-differential lipids
Positive	PE(20:3_20:3)	-Na	C45 H78 O8 N1 P1 Na1	814.536	7.15975	PE	(20:3_20:3)	0.241562	0.361769	0.928422	0.76191	Non-differential lipids
Positive	PS(20:2_20:2)	-Na	C46 H82 O10 N1 P1 Na1	862.557	7.16346	PS	(20:2_20:2)	0.021459	0.0529111	0.929485	1.30824	Non-differential lipids
Positive	PS(16:0_18:2)	-H	C40 H75 O10 N1 P1	760.512	7.16458	PS	(16:0_18:2)	0.889701	0.927958	1.00705	0.319879	Non-differential lipids
Positive	PE(18:2p_18:3)	-H	C41 H73 O7 N1 P1	722.512	7.16659	Ether.L	(18:2p_18:3)	0.113355	0.20182	0.953945	0.834193	Non-differential lipids
Positive	PS(18:1_20:2)	-Na	C44 H80 O10 N1 P1 Na1	836.541	7.16844	PS	(18:1_20:2)	0.944718	0.964081	1.03815	0.849822	Non-differential lipids
Positive	PC(18:1_20:5)	-H	C46 H81 O8 N1 P1	806.569	7.17179	PC	(18:1_20:5)	7.25252e-05	0.000504477	0.885852	1.53943	Non-differential lipids
Positive	PE(15:0_22:6)	-H	C42 H73 O8 N1 P1	750.507	7.17372	PE	(15:0_22:6)	0.040047	0.0867583	1.16708	0.372867	Non-differential lipids
Positive	PE(16:1_18:1)	-Na	C39 H74 O8 N1 P1 Na1	738.504	7.17615	PE	(16:1_18:1)	0.963129	0.975852	1.0451	0.627712	Non-differential lipids
Positive	PS(18:1_18:2)	-H	C42 H77 O10 N1 P1	786.528	7.17862	PS	(18:1_18:2)	0.532582	0.644275	0.928951	0.448811	Non-differential lipids
Positive	PS(18:0_16:0)	-Na	C40 H78 O10 N1 P1 Na1	786.526	7.17913	PS	(18:0_16:0)	0.54275	0.653511	0.924406	0.438075	Non-differential lipids
Positive	CerP(d18:1_16:0)	-H	C34 H69 O6 N1 P1	618.486	7.17965	Cer	(d18:1_16:0)	0.0298041	0.0685445	1.28115	0.407721	Non-differential lipids
Positive	PC(22:5_14:1)	-H	C44 H77 O8 N1 P1	778.538	7.17982	PC	(22:5_14:1)	0.0555458	0.113655	1.07149	0.422771	Non-differential lipids
Positive	SM(t18:0_18:1)	-H	C41 H84 O7 N2 P1	747.601	7.18021	SM	(t18:0_18:1)	9.99141e-05	0.000645914	1.18494	1.3991	Non-differential lipids
Positive	PS(17:0_22:6)	-H	C45 H77 O10 N1 P1	822.528	7.18075	PS	(17:0_22:6)	0.211981	0.328206	0.957548	0.924979	Non-differential lipids
Positive	PE(16:1e_20:4)	-Na	C41 H74 O7 N1 P1 Na1	746.51	7.18153	Ether.L	(16:1e_20:4)	0.500217	0.614286	0.990491	0.704458	Non-differential lipids
Positive	PC(18:2_18:2)	-Na	C44 H80 O8 N1 P1 Na1	804.551	7.18187	PC	(18:2_18:2)	0.0776742	0.148145	0.901717	1.0064	Non-differential lipids
Positive	PS(18:1e_20:5)	-H	C44 H77 O9 N1 P1	794.533	7.18233	Ether.L	(18:1e_20:5)	0.799302	0.862517	1.02052	0.455264	Non-differential lipids
Positive	PA(16:0_22:6)	-NH4	C41 H73 O8 N1 P1	738.507	7.18559	PA	(16:0_22:6)	0.227909	0.347745	0.939444	0.928897	Non-differential lipids
Positive	PS(20:2_22:5)	-H	C48 H81 O10 N1 P1	862.559	7.18671	PS	(20:2_22:5)	0.00841477	0.0244935	0.904103	1.36016	Non-differential lipids
Positive	PS(18:2e_18:2)	-H	C42 H77 O9 N1 P1	770.533	7.19018	Ether.L	(18:2e_18:2)	0.121011	0.213178	1.07922	0.277346	Non-differential lipids
Positive	PE(18:1_18:1)	-H	C41 H79 O8 N1 P1	744.554	7.19212	PE	(18:1_18:1)	0.507592	0.621193	1.09779	0.0401974	Non-differential lipids
Positive	PE(15:0_20:3)	-Na	C40 H74 O8 N1 P1 Na1	750.504	7.20376	PE	(15:0_20:3)	0.03894	0.0846184	1.16952	0.365507	Non-differential lipids
Positive	PS(16:0_18:1)	-Na	C40 H76 O10 N1 P1 Na1	784.51	7.208	PS	(16:0_18:1)	0.0242225	0.0582077	1.07963	0.652231	Non-differential lipids
Positive	PE(16:0_18:1)	-Na	C39 H76 O8 N1 P1 Na1	740.52	7.2103	PE	(16:0_18:1)	0.243113	0.363901	1.07575	0.0374134	Non-differential lipids
Positive	Hex2Cer(t17:0_16:0)	-H2O	C45 H86 O13 N1	848.609	7.212	HexCer	(t17:0_16:0)	0.0189742	0.0479936	1.14884	0.920594	Non-differential lipids
Positive	PE(18:1_20:4)	-Na	C43 H76 O8 N1 P1 Na1	788.52	7.21281	PE	(18:1_20:4)	0.104022	0.187676	1.17776	0.0967108	Non-differential lipids
Positive	PE(18:1_18:2)	-Na	C41 H76 O8 N1 P1 Na1	764.52	7.21577	PE	(18:1_18:2)	0.0536079	0.110566	0.904021	1.32783	Non-differential lipids
Positive	Hex2Cer(t18:0_16:0)	-H	C46 H90 O14 N1	880.636	7.21687	HexCer	(t18:0_16:0)	0.963129	0.975852	0.984641	0.0401408	Non-differential lipids
Positive	PS(17:0_20:3)	-Na	C43 H78 O10 N1 P1 Na1	822.526	7.22196	PS	(17:0_20:3)	0.132997	0.228339	0.961865	0.985547	Non-differential lipids
Positive	Cer(t18:0_16:0)	-H	C34 H70 O4 N1	556.53	7.22675	Cer	(t18:0_16:0)	0.300545	0.424141	1.16576	0.427674	Non-differential lipids
Positive	PS(18:0_20:5)	-H	C44 H77 O10 N1 P1	810.528	7.22752	PS	(18:0_20:5)	0.00211126	0.00776135	1.17026	0.735162	Non-differential lipids
Positive	PC(12:1e_20:5)	-H	C40 H71 O7 N1 P1	708.496	7.22806	Ether.L	(12:1e_20:5)	0.853278	0.900917	0.996443	0.512361	Non-differential lipids
Positive	PE(18:2_20:4)	-H	C43 H75 O8 N1 P1	764.522	7.22837	PE	(18:2_20:4)	0.0555458	0.113655	0.914746	1.32861	Non-differential lipids
Positive	PE(22:5_18:2)	-H	C45 H77 O8 N1 P1	790.538	7.22865	PE	(22:5_18:2)	0.537654	0.648751	1.07366	1.04008	Non-differential lipids
Positive	PE(16:1_18:2)	-H	C39 H73 O8 N1 P1	714.507	7.23018	PE	(16:1_18:2)	0.241562	0.361769	1.07838	0.232051	Non-differential lipids
Positive	PC(16:0_18:3)	-Na	C42 H78 O8 N1 P1 Na1	778.536	7.23151	PC	(16:0_18:3)	0.755014	0.828269	1.04286	0.0976611	Non-differential lipids
Positive	BisMePA(18:1_14:0)	-Na	C37 H71 O8 N0 P1 Na1	697.478	7.23175	PA	(18:1_14:0)	0.108185	0.194201	0.939923	0.583753	Non-differential lipids
Positive	PE(20:2_18:2)	-Na	C43 H78 O8 N1 P1 Na1	790.536	7.23237	PE	(20:2_18:2)	0.483232	0.600443	1.03784	1.05663	Non-differential lipids
Positive	Cer(d16:0_18:2+O)	-H2O	C34 H64 O3 N1	534.488	7.23315	Oxid.L	(d16:0_18:2+O)	0.00293487	0.010245	3.84017	0.655723	Non-differential lipids
Positive	Hex2Cer(d18:1_16:0)	-H	C46 H88 O13 N1	862.625	7.2346	HexCer	(d18:1_16:0)	0.763813	0.836627	0.967443	0.369858	Non-differential lipids
Positive	PE(15:0_14:0)	-H	C34 H69 O8 N1 P1	650.476	7.23514	PE	(15:0_14:0)	0.980177	0.987475	1	0.522067	Non-differential lipids
Positive	CerP(d18:1_18:1)	-H	C36 H71 O6 N1 P1	644.501	7.23746	Cer	(d18:1_18:1)	0.00441565	0.0143876	1.65307	0.734213	Non-differential lipids
Positive	PC(16:0_20:5)	-Na	C44 H78 O8 N1 P1 Na1	802.536	7.23884	PC	(16:0_20:5)	0.83822	0.892634	1.02843	0.0702608	Non-differential lipids
Positive	PE(16:0_16:0)	-Na	C37 H74 O8 N1 P1 Na1	714.504	7.23896	PE	(16:0_16:0)	0.29295	0.417156	1.0736	0.201593	Non-differential lipids
Positive	Hex3Cer(d18:1_16:0)	-H	C52 H98 O18 N1	1024.68	7.24227	HexCer	(d18:1_16:0)	0.110747	0.198047	1.03967	0.703928	Non-differential lipids
Positive	Hex3Cer(t18:0_16:0)	-H2O	C52 H98 O18 N1	1024.68	7.24366	HexCer	(t18:0_16:0)	0.110747	0.198047	1.03967	0.704021	Non-differential lipids
Positive	PC(15:0_20:4)	-Na	C43 H78 O8 N1 P1 Na1	790.536	7.24899	PC	(15:0_20:4)	0.558181	0.667277	1.03121	0.999729	Non-differential lipids
Positive	PC(20:2_13:0)	-H	C41 H79 O8 N1 P1	744.554	7.24942	PC	(20:2_13:0)	0.594992	0.700079	0.964307	0.349197	Non-differential lipids
Positive	Cer(d18:1_16:0)	-H2O	C34 H66 O2 N1	520.509	7.25045	Cer	(d18:1_16:0)	0.0714093	0.139094	1.1066	0.750227	Non-differential lipids
Positive	PE(14:0p_20:4)	-H	C39 H71 O7 N1 P1	696.496	7.25209	Ether.L	(14:0p_20:4)	0.483223	0.600443	1.18837	0.549914	Non-differential lipids
Positive	PS(19:1_22:6)	-H	C47 H79 O10 N1 P1	848.544	7.2572	PS	(19:1_22:6)	0.188972	0.301293	1.13083	0.147332	Non-differential lipids
Positive	PS(19:1_20:3)	-Na	C45 H80 O10 N1 P1 Na1	848.541	7.25735	PS	(19:1_20:3)	0.202272	0.31733	1.14348	0.142009	Non-differential lipids
Positive	PC(15:0_22:5)	-H	C45 H81 O8 N1 P1	794.569	7.27137	PC	(15:0_22:5)	0.683023	0.770743	1.01526	0.204807	Non-differential lipids
Positive	PS(18:1_22:5)	-H	C46 H79 O10 N1 P1	836.544	7.29253	PS	(18:1_22:5)	0.466564	0.586408	0.919523	0.876634	Non-differential lipids
Positive	PE(18:1e_20:5)	-Na	C43 H76 O7 N1 P1 Na1	772.525	7.30117	Ether.L	(18:1e_20:5)	0.249391	0.370173	0.95806	1.18529	Non-differential lipids
Positive	LPC(26:0)	-H	C34 H71 O7 N1 P1	636.496	7.35722	LPL	(26:0)	0.210573	0.327277	1.06809	0.629332	Non-differential lipids
Positive	Hex1Cer(t18:0_16:0+O)	-H	C40 H80 O10 N1	734.578	7.37341	Oxid.L	(t18:0_16:0+O)	0.000284692	0.00150457	1.18946	1.19919	Non-differential lipids
Positive	Cer(t18:0_16:0+O)	-H	C34 H70 O5 N1	572.525	7.37519	Oxid.L	(t18:0_16:0+O)	3.5729e-05	0.000290541	1.15684	1.36185	Non-differential lipids
Positive	PE(16:0_20:5)	-H	C41 H73 O8 N1 P1	738.507	7.37527	PE	(16:0_20:5)	0.00121254	0.00490199	1.39666	0.260085	Non-differential lipids
Positive	PE(15:0_16:1)	-H	C36 H71 O8 N1 P1	676.491	7.39549	PE	(15:0_16:1)	0.930816	0.95401	1.15716	0.417693	Non-differential lipids
Positive	PI(18:0_18:2)	-Na	C45 H83 O13 N0 P1 Na1	885.546	7.398	PI	(18:0_18:2)	0.628765	0.729234	0.977237	0.245429	Non-differential lipids
Positive	SM(t18:0_18:1)	-H	C41 H84 O7 N2 P1	747.601	7.4118	SM	(t18:0_18:1)	0.0281064	0.0651682	1.40607	0.616322	Non-differential lipids
Positive	PE(16:0_18:2)	-Na	C39 H74 O8 N1 P1 Na1	738.504	7.43079	PE	(16:0_18:2)	0.00985072	0.0281818	1.37136	0.0210163	Non-differential lipids
Positive	SM(d18:1_16:1)	-H	C39 H78 O6 N2 P1	701.559	7.43366	SM	(d18:1_16:1)	0.725921	0.804751	0.891063	0.0919942	Non-differential lipids
Positive	Hex2Cer(t18:0_16:0)	-H2O	C46 H88 O13 N1	862.625	7.43522	HexCer	(t18:0_16:0)	0.325937	0.451224	1.05588	0.0228883	Non-differential lipids
Positive	PE(18:2p_22:6)	-H	C45 H75 O7 N1 P1	772.528	7.43596	Ether.L	(18:2p_22:6)	0.550439	0.660247	0.990333	0.939742	Non-differential lipids
Positive	PE(16:1p_22:6)	-H	C43 H73 O7 N1 P1	746.512	7.44424	Ether.L	(16:1p_22:6)	0.64942	0.744969	0.707508	0.203534	Non-differential lipids
Positive	PS(18:1_18:1)	-Na	C42 H78 O10 N1 P1 Na1	810.526	7.44492	PS	(18:1_18:1)	0.434207	0.557341	1.02585	0.0283163	Non-differential lipids
Positive	PS(18:0_20:5)	-H	C44 H77 O10 N1 P1	810.528	7.44584	PS	(18:0_20:5)	0.702925	0.786943	1.01111	0.0276577	Non-differential lipids
Positive	PE(16:0e_20:5)	-Na	C41 H74 O7 N1 P1 Na1	746.51	7.446	Ether.L	(16:0e_20:5)	0.8533	0.900917	1.13149	0.14728	Non-differential lipids
Positive	PS(16:1e_20:4)	-H	C42 H75 O9 N1 P1	768.517	7.44616	Ether.L	(16:1e_20:4)	0.793356	0.860025	1.05681	0.616175	Non-differential lipids
Positive	PE(16:1e_18:2)	-Na	C39 H74 O7 N1 P1 Na1	722.51	7.44849	Ether.L	(16:1e_18:2)	0.0182038	0.0464173	0.833586	0.668797	Non-differential lipids
Positive	PC(17:1_20:4)	-H	C45 H81 O8 N1 P1	794.569	7.44993	PC	(17:1_20:4)	0.207779	0.323643	1.16713	0.174707	Non-differential lipids
Positive	PE(15:0_18:1)	-Na	C38 H74 O8 N1 P1 Na1	726.504	7.45396	PE	(15:0_18:1)	0.333583	0.458677	1.19829	0.529239	Non-differential lipids
Positive	Hex2Cer(d18:1_16:0)	-H	C46 H88 O13 N1	862.625	7.45729	HexCer	(d18:1_16:0)	0.731709	0.809587	0.975329	0.0442828	Non-differential lipids
Positive	PI(18:0_16:0)	-Na	C43 H83 O13 N0 P1 Na1	861.546	7.46129	PI	(18:0_16:0)	0.307324	0.430284	0.957508	0.482609	Non-differential lipids
Positive	PI(16:0_20:3)	-H	C45 H82 O13 N0 P1	861.549	7.46389	PI	(16:0_20:3)	0.284199	0.407764	1.02444	0.386605	Non-differential lipids
Positive	PS(18:0_16:0)	-Na	C40 H78 O10 N1 P1 Na1	786.526	7.46986	PS	(18:0_16:0)	0.155174	0.258897	1.05882	0.0836425	Non-differential lipids
Positive	PE(14:0_24:2)	-Na	C43 H82 O8 N1 P1 Na1	794.567	7.4744	PE	(14:0_24:2)	0.98156	0.987475	1.02664	0.0252268	Non-differential lipids
Positive	PE(18:0p_20:5)	-H	C43 H77 O7 N1 P1	750.543	7.47524	Ether.L	(18:0p_20:5)	0.00225168	0.00816128	1.67141	0.771905	Non-differential lipids
Positive	PE(22:5_20:4)	-H	C47 H77 O8 N1 P1	814.538	7.48203	PE	(22:5_20:4)	0.447913	0.569524	1.13188	0.632364	Non-differential lipids
Positive	PS(18:1_18:2)	-H	C42 H77 O10 N1 P1	786.528	7.48383	PS	(18:1_18:2)	0.723032	0.801862	1.10021	0.038854	Non-differential lipids
Positive	PE(18:1_22:5)	-Na	C45 H78 O8 N1 P1 Na1	814.536	7.48658	PE	(18:1_22:5)	0.351207	0.476446	0.967023	0.931004	Non-differential lipids
Positive	PS(18:0_18:1)	-Na	C42 H80 O10 N1 P1 Na1	812.541	7.48906	PS	(18:0_18:1)	0.64665	0.742392	0.906639	0.370954	Non-differential lipids
Positive	PE(18:1_18:2)	-Na	C41 H76 O8 N1 P1 Na1	764.52	7.49195	PE	(18:1_18:2)	0.190272	0.303026	1.31988	0.308518	Non-differential lipids
Positive	PE(18:1_20:5)	-H	C43 H75 O8 N1 P1	764.522	7.50787	PE	(18:1_20:5)	0.926337	0.951137	1.38527	0.0742574	Non-differential lipids
Positive	PC(16:0_18:3)	-Na	C42 H78 O8 N1 P1 Na1	778.536	7.50916	PC	(16:0_18:3)	0.859348	0.904946	0.989071	0.375899	Non-differential lipids
Positive	PE(16:0e_22:6)	-Na	C43 H76 O7 N1 P1 Na1	772.525	7.51892	Ether.L	(16:0e_22:6)	0.796328	0.8616	1.06025	0.859845	Non-differential lipids
Positive	PC(22:5_14:1)	-H	C44 H77 O8 N1 P1	778.538	7.54308	PC	(22:5_14:1)	0.835211	0.890766	0.936233	0.485462	Non-differential lipids
Positive	PS(20:2_20:4)	-H	C46 H79 O10 N1 P1	836.544	7.5632	PS	(20:2_20:4)	0.641126	0.738439	0.989157	0.191821	Non-differential lipids
Positive	PE(18:2_18:2)	-H	C41 H75 O8 N1 P1	740.522	7.56891	PE	(18:2_18:2)	0.257395	0.377903	0.873858	1.16802	Non-differential lipids
Positive	Hex2Cer(t18:0_16:1)	-H2O	C46 H86 O13 N1	860.609	7.569	HexCer	(t18:0_16:1)	0.605711	0.708869	0.911505	0.448716	Non-differential lipids
Positive	PA(16:0_20:4)	-NH4	C39 H73 O8 N1 P1	714.507	7.56956	PA	(16:0_20:4)	0.605711	0.708869	0.995438	0.717843	Non-differential lipids
Positive	PS(18:1_20:2)	-Na	C44 H80 O10 N1 P1 Na1	836.541	7.57372	PS	(18:1_20:2)	0.268898	0.390949	1.10212	0.291664	Non-differential lipids
Positive	TG(18:2e_11:4_12:4)	-Na	C44 H66 O5 Na1	697.48	7.58045	Ether.L	(18:2e_11:4_12:4)	0.635621	0.733886	1.07454	0.389338	Non-differential lipids
Positive	PC(18:0_20:5)	-H	C46 H83 O8 N1 P1	808.585	7.58943	PC	(18:0_20:5)	0.98156	0.987475	1.02722	0.898471	Non-differential lipids
Positive	BisMePA(16:0_16:1)	-Na	C37 H71 O8 N0 P1 Na1	697.478	7.5928	PA	(16:0_16:1)	0.284199	0.407764	1.08506	0.296383	Non-differential lipids
Positive	PC(12:1e_22:6)	-H	C42 H73 O7 N1 P1	734.512	7.59474	Ether.L	(12:1e_22:6)	0.303686	0.426877	1.12533	0.0535916	Non-differential lipids
Positive	PS(20:2_20:2)	-Na	C46 H82 O10 N1 P1 Na1	862.557	7.59734	PS	(20:2_20:2)	0.152948	0.255634	0.861605	0.0746023	Non-differential lipids
Positive	PC(15:0_18:2)	-H	C41 H79 O8 N1 P1	744.554	7.60335	PC	(15:0_18:2)	0.191579	0.304595	1.0781	0.482893	Non-differential lipids
Positive	PE(16:0_20:5)	-H	C41 H73 O8 N1 P1	738.507	7.61023	PE	(16:0_20:5)	0.621948	0.7231	0.495078	0.181827	Non-differential lipids
Positive	PE(16:0_16:0)	-Na	C37 H74 O8 N1 P1 Na1	714.504	7.6119	PE	(16:0_16:0)	0.0565365	0.115183	1.08718	0.262102	Non-differential lipids
Positive	PE(16:0_18:1)	-Na	C39 H76 O8 N1 P1 Na1	740.52	7.6131	PE	(16:0_18:1)	0.108186	0.194201	0.871949	1.35829	Non-differential lipids
Positive	PE(14:0p_20:4)	-H	C39 H71 O7 N1 P1	696.496	7.61938	Ether.L	(14:0p_20:4)	0.814217	0.872969	0.900515	0.612592	Non-differential lipids
Positive	PC(16:0_22:6)	-Na	C46 H80 O8 N1 P1 Na1	828.551	7.62024	PC	(16:0_22:6)	0.929398	0.952901	1.01548	0.952902	Non-differential lipids
Positive	PE(16:0_18:3)	-H	C39 H73 O8 N1 P1	714.507	7.62277	PE	(16:0_18:3)	0.0300954	0.0690467	1.12219	0.0734246	Non-differential lipids
Positive	PI(17:0_18:1)	-Na	C44 H83 O13 N0 P1 Na1	873.546	7.648	PI	(17:0_18:1)	0.307324	0.430284	0.979222	0.794904	Non-differential lipids
Positive	PS(17:0_18:1)	-Na	C41 H78 O10 N1 P1 Na1	798.526	7.65141	PS	(17:0_18:1)	0.191579	0.304595	1.11806	0.0139809	Non-differential lipids
Positive	PE(18:1_20:3)	-Na	C43 H78 O8 N1 P1 Na1	790.536	7.65271	PE	(18:1_20:3)	0.677376	0.766199	1.08235	1.09299	Non-differential lipids
Positive	PE(20:3_20:4)	-H	C45 H77 O8 N1 P1	790.538	7.65342	PE	(20:3_20:4)	0.763813	0.836627	1.07749	1.0803	Non-differential lipids
Positive	PE(18:0p_18:2)	-H	C41 H79 O7 N1 P1	728.559	7.657	Ether.L	(18:0p_18:2)	0.192231	0.30546	3.21603	0.637198	Non-differential lipids
Positive	PE(16:1p_20:4)	-H	C41 H73 O7 N1 P1	722.512	7.66284	Ether.L	(16:1p_20:4)	0.592327	0.69868	1.01286	0.764284	Non-differential lipids
Positive	PE(15:0_20:4)	-H	C40 H73 O8 N1 P1	726.507	7.67233	PE	(15:0_20:4)	5.49909e-05	0.000403266	1.33579	0.051401	Non-differential lipids
Positive	PC(18:1_22:6)	-Na	C48 H82 O8 N1 P1 Na1	854.567	7.6789	PC	(18:1_22:6)	0.611102	0.713414	0.99719	0.837855	Non-differential lipids
Positive	BisMePA(16:1_18:1)	-Na	C39 H73 O8 N0 P1 Na1	723.494	7.68107	PA	(16:1_18:1)	0.904942	0.935261	1.07065	0.491313	Non-differential lipids
Positive	Cer(d18:1_16:0)	-H2O	C34 H66 O2 N1	520.509	7.68175	Cer	(d18:1_16:0)	0.00237013	0.00852525	1.16275	0.903015	Non-differential lipids
Positive	Hex3Cer(d18:1_16:0)	-H	C52 H98 O18 N1	1024.68	7.68816	HexCer	(d18:1_16:0)	7.98892e-05	0.000543706	1.16887	1.24549	Non-differential lipids
Positive	Hex3Cer(t18:0_16:0)	-H2O	C52 H98 O18 N1	1024.68	7.69898	HexCer	(t18:0_16:0)	7.13621e-05	0.000500063	1.16898	1.24742	Non-differential lipids
Positive	SM(d18:1_18:3)	-H	C41 H78 O6 N2 P1	725.559	7.73226	SM	(d18:1_18:3)	0.497771	0.612077	1.27517	0.14619	Non-differential lipids
Positive	PE(18:2p_22:6)	-H	C45 H75 O7 N1 P1	772.528	7.73485	Ether.L	(18:2p_22:6)	0.175099	0.284285	0.89167	1.02701	Non-differential lipids
Positive	PC(18:3_20:3)	-Na	C46 H80 O8 N1 P1 Na1	828.551	7.74142	PC	(18:3_20:3)	0.425206	0.550016	0.970398	0.968033	Non-differential lipids
Positive	PS(18:1_20:3)	-H	C44 H79 O10 N1 P1	812.544	7.74699	PS	(18:1_20:3)	0.485639	0.602642	1.11114	0.150252	Non-differential lipids
Positive	Hex2Cer(t18:0_16:0)	-H2O	C46 H88 O13 N1	862.625	7.7475	HexCer	(t18:0_16:0)	0.183836	0.294595	0.947672	0.321119	Non-differential lipids
Positive	PS(17:0_20:4)	-H	C43 H77 O10 N1 P1	798.528	7.75517	PS	(17:0_20:4)	0.322157	0.446863	1.00834	0.0533372	Non-differential lipids
Positive	PE(16:2e_22:5)	-H	C43 H75 O7 N1 P1	748.528	7.756	Ether.L	(16:2e_22:5)	0.429685	0.553801	1.12408	0.944149	Non-differential lipids
Positive	PE(15:0_15:0)	-H	C35 H71 O8 N1 P1	664.491	7.75877	PE	(15:0_15:0)	0.0536079	0.110566	1.28707	0.957831	Non-differential lipids
Positive	PE(18:1_18:3)	-H	C41 H75 O8 N1 P1	740.522	7.76415	PE	(18:1_18:3)	0.119632	0.21101	0.850839	1.09342	Non-differential lipids
Positive	PS(16:0_20:1)	-Na	C42 H80 O10 N1 P1 Na1	812.541	7.81929	PS	(16:0_20:1)	0.134997	0.231074	1.08338	0.234953	Non-differential lipids
Positive	PC(16:0_22:6)	-Na	C46 H80 O8 N1 P1 Na1	828.551	7.87466	PC	(16:0_22:6)	0.233907	0.35461	0.957126	0.669561	Non-differential lipids
Positive	PS(20:1_20:3)	-Na	C46 H82 O10 N1 P1 Na1	862.557	7.87619	PS	(20:1_20:3)	0.13702	0.233973	0.878207	0.928006	Non-differential lipids
Positive	PE(16:1e_16:0)	-Na	C37 H74 O7 N1 P1 Na1	698.51	7.88024	Ether.L	(16:1e_16:0)	0.0601201	0.121438	0.741461	0.70735	Non-differential lipids
Positive	BisMePA(16:0_16:1)	-Na	C37 H71 O8 N0 P1 Na1	697.478	7.90147	PA	(16:0_16:1)	0.483232	0.600443	1.01983	0.127791	Non-differential lipids
Positive	PC(12:1e_22:6)	-H	C42 H73 O7 N1 P1	734.512	7.90233	Ether.L	(12:1e_22:6)	0.874497	0.916144	0.989251	0.979766	Non-differential lipids
Positive	PC(16:2e_18:2)	-H	C42 H79 O7 N1 P1	740.559	7.90542	Ether.L	(16:2e_18:2)	0.088623	0.164926	0.813218	0.949969	Non-differential lipids
Positive	PE(16:0_16:1)	-H	C37 H73 O8 N1 P1	690.507	7.91331	PE	(16:0_16:1)	0.579081	0.687916	1.03304	0.309984	Non-differential lipids
Positive	PI(18:0_20:3)	-Na	C47 H85 O13 N0 P1 Na1	911.562	7.9224	PI	(18:0_20:3)	0.29117	0.41506	0.955897	0.94622	Non-differential lipids
Positive	PE(16:0_18:3)	-H	C39 H73 O8 N1 P1	714.507	7.92812	PE	(16:0_18:3)	0.343302	0.467735	0.896117	0.464429	Non-differential lipids
Positive	PS(17:0_18:1)	-Na	C41 H78 O10 N1 P1 Na1	798.526	7.94673	PS	(17:0_18:1)	0.799302	0.862517	0.983019	0.066149	Non-differential lipids
Positive	Hex3Cer(d18:1_16:0)	-H	C52 H98 O18 N1	1024.68	7.95	HexCer	(d18:1_16:0)	0.177563	0.286972	1.10245	0.784201	Non-differential lipids
Positive	PS(18:0_20:5)	-H	C44 H77 O10 N1 P1	810.528	7.953	PS	(18:0_20:5)	0.0667009	0.132376	0.955024	0.94709	Non-differential lipids
Positive	PE(20:3p_22:6)	-H	C47 H77 O7 N1 P1	798.543	7.96	Ether.L	(20:3p_22:6)	0.409719	0.535598	0.919089	0.29268	Non-differential lipids
Positive	Cer(d18:1_14:0)	-H2O	C32 H62 O2 N1	492.478	7.97119	Cer	(d18:1_14:0)	0.0153789	0.040515	2.23861	0.866178	Non-differential lipids
Positive	PE(16:0e_22:5)	-Na	C43 H78 O7 N1 P1 Na1	774.541	7.97886	Ether.L	(16:0e_22:5)	0.117812	0.208708	0.923351	1.01628	Non-differential lipids
Positive	SM(d18:1_18:3)	-H	C41 H78 O6 N2 P1	725.559	7.97925	SM	(d18:1_18:3)	0.0545697	0.112061	0.858795	0.867509	Non-differential lipids
Positive	SM(d18:1_16:0)	-Na	C39 H79 O6 N2 P1 Na1	725.557	7.97986	SM	(d18:1_16:0)	0.0565365	0.115183	0.858975	0.81748	Non-differential lipids
Positive	PE(16:0_16:0)	-Na	C37 H74 O8 N1 P1 Na1	714.504	7.98958	PE	(16:0_16:0)	0.223483	0.34191	0.942085	0.321778	Non-differential lipids
Positive	PE(18:2p_22:5)	-H	C45 H77 O7 N1 P1	774.543	7.99587	Ether.L	(18:2p_22:5)	0.176328	0.285301	0.890665	1.00131	Non-differential lipids
Positive	PE(18:2p_20:4)	-H	C43 H75 O7 N1 P1	748.528	7.99866	Ether.L	(18:2p_20:4)	0.990779	0.994283	0.999115	0.760783	Non-differential lipids
Positive	Hex2Cer(t18:0_16:0)	-H2O	C46 H88 O13 N1	862.625	8.01847	HexCer	(t18:0_16:0)	0.660546	0.752863	1.02515	0.0040897	Non-differential lipids
Positive	PE(16:0e_20:4)	-Na	C41 H76 O7 N1 P1 Na1	748.525	8.03632	Ether.L	(16:0e_20:4)	0.422969	0.547877	1.01303	0.795756	Non-differential lipids
Positive	PE(16:0_22:6)	-H	C43 H75 O8 N1 P1	764.522	8.04581	PE	(16:0_22:6)	0.373532	0.50004	1.11261	0.66273	Non-differential lipids
Positive	PS(16:0_22:4)	-H	C44 H79 O10 N1 P1	812.544	8.04665	PS	(16:0_22:4)	0.0147487	0.0390455	1.26501	0.539763	Non-differential lipids
Positive	Cer(d18:1_16:0)	-H2O	C34 H66 O2 N1	520.509	8.04817	Cer	(d18:1_16:0)	0.772642	0.843044	1.04968	0.376836	Non-differential lipids
Positive	Hex2Cer(d18:1_16:0)	-H	C46 H88 O13 N1	862.625	8.04819	HexCer	(d18:1_16:0)	0.66894	0.759381	1.02525	0.0261015	Non-differential lipids
Positive	PS(18:0_20:3)	-Na	C44 H80 O10 N1 P1 Na1	836.541	8.05273	PS	(18:0_20:3)	0.235424	0.356148	1.08026	0.621184	Non-differential lipids
Positive	PE(16:0_20:3)	-Na	C41 H76 O8 N1 P1 Na1	764.52	8.06253	PE	(16:0_20:3)	0.500217	0.614286	1.09195	0.687662	Non-differential lipids
Positive	SM(d18:2_20:3)	-H	C43 H80 O6 N2 P1	751.575	8.08	SM	(d18:2_20:3)	0.361248	0.486579	0.846094	0.0328677	Non-differential lipids
Positive	Hex1Cer(d18:1_16:0+O)	-H	C40 H78 O9 N1	716.567	8.10156	Oxid.L	(d18:1_16:0+O)	0.687269	0.774304	0.962966	0.395626	Non-differential lipids
Positive	PE(18:1_22:6)	-H	C45 H77 O8 N1 P1	790.538	8.1248	PE	(18:1_22:6)	0.416315	0.541229	1.09909	0.7637	Non-differential lipids
Positive	PS(16:0_20:1)	-Na	C42 H80 O10 N1 P1 Na1	812.541	8.12633	PS	(16:0_20:1)	0.9662	0.978613	1.11593	0.0780933	Non-differential lipids
Positive	PE(16:0p_20:5)	-H	C41 H73 O7 N1 P1	722.512	8.13617	Ether.L	(16:0p_20:5)	0.734609	0.812163	1.07166	0.554463	Non-differential lipids
Positive	PE(16:1e_20:5)	-H	C41 H73 O7 N1 P1	722.512	8.13724	Ether.L	(16:1e_20:5)	0.796328	0.8616	1.06288	0.560117	Non-differential lipids
Positive	PE(18:1_22:4)	-Na	C45 H80 O8 N1 P1 Na1	816.551	8.1396	PE	(18:1_22:4)	0.020601	0.0514661	0.908198	1.12751	Non-differential lipids
Positive	PE(18:1_20:3)	-Na	C43 H78 O8 N1 P1 Na1	790.536	8.14973	PE	(18:1_20:3)	0.303687	0.426877	1.10529	0.735761	Non-differential lipids
Positive	SM(d18:1_18:1)	-Na	C41 H81 O6 N2 P1 Na1	751.572	8.15023	SM	(d18:1_18:1)	0.445612	0.567361	0.853694	0.0991082	Non-differential lipids
Positive	PE(16:0_18:1)	-Na	C39 H76 O8 N1 P1 Na1	740.52	8.15684	PE	(16:0_18:1)	0.0744879	0.144298	0.896982	1.00646	Non-differential lipids
Positive	PE(16:1e_18:2)	-Na	C39 H74 O7 N1 P1 Na1	722.51	8.17047	Ether.L	(16:1e_18:2)	0.447913	0.569524	1.08199	0.580585	Non-differential lipids
Positive	PS(18:0_22:6)	-H	C46 H79 O10 N1 P1	836.544	8.17845	PS	(18:0_22:6)	0.963129	0.975852	0.99909	0.180399	Non-differential lipids
Positive	SM(d18:1_16:0)	-Na	C39 H79 O6 N2 P1 Na1	725.557	8.19457	SM	(d18:1_16:0)	0.101585	0.184334	0.817943	0.52653	Non-differential lipids
Positive	PC(12:1e_20:4)	-H	C40 H73 O7 N1 P1	710.512	8.20101	Ether.L	(12:1e_20:4)	0.0708973	0.138477	1.47933	0.350411	Non-differential lipids
Positive	PC(18:1_20:4)	-Na	C46 H82 O8 N1 P1 Na1	830.567	8.20678	PC	(18:1_20:4)	4.13812e-09	3.00074e-07	0.849107	2.39669	Non-differential lipids
Positive	PE(16:2e_22:5)	-H	C43 H75 O7 N1 P1	748.528	8.22178	Ether.L	(16:2e_22:5)	0.250976	0.371556	0.904962	0.675948	Non-differential lipids
Positive	PA(16:0_18:2)	-NH4	C37 H73 O8 N1 P1	690.507	8.22645	PA	(16:0_18:2)	0.198213	0.311995	1.07967	0.0531112	Non-differential lipids
Positive	Cer(t18:0_16:1)	-H2O	C34 H66 O3 N1	536.504	8.23963	Cer	(t18:0_16:1)	0.238479	0.359047	1.12032	0.45068	Non-differential lipids
Positive	Cer(d18:1_16:0)	-H2O	C34 H66 O2 N1	520.509	8.2606	Cer	(d18:1_16:0)	0.507592	0.621193	1.05878	0.216298	Non-differential lipids
Positive	PE(16:0_16:0)	-Na	C37 H74 O8 N1 P1 Na1	714.504	8.27184	PE	(16:0_16:0)	0.492899	0.608724	0.992725	0.5081	Non-differential lipids
Positive	PC(18:1+2O_16:0)	-H	C42 H83 O10 N1 P1	792.575	8.273	Oxid.L	(18:1+2O_16:0)	0.0110059	0.0307436	0.806444	0.692522	Non-differential lipids
Positive	SM(d18:1_18:3)	-H	C41 H78 O6 N2 P1	725.559	8.28266	SM	(d18:1_18:3)	0.0595969	0.120553	1.09882	0.783337	Non-differential lipids
Positive	SM(d18:1_13:0)	-H	C36 H74 O6 N2 P1	661.528	8.29002	SM	(d18:1_13:0)	0.320278	0.444691	1.04516	0.229491	Non-differential lipids
Positive	PE(16:0e_20:4)	-Na	C41 H76 O7 N1 P1 Na1	748.525	8.29943	Ether.L	(16:0e_20:4)	0.898841	0.933716	1.06176	0.710181	Non-differential lipids
Positive	PE(18:1p_20:5)	-H	C43 H75 O7 N1 P1	748.528	8.3029	Ether.L	(18:1p_20:5)	0.252569	0.372556	0.917289	0.735149	Non-differential lipids
Positive	Hex2Cer(t18:0_16:0)	-H2O	C46 H88 O13 N1	862.625	8.31294	HexCer	(t18:0_16:0)	0.944718	0.964081	0.845091	0.101056	Non-differential lipids
Positive	DG(18:0_20:4)	-H	C41 H73 O5	645.545	8.31347	DG	(18:0_20:4)	0.166081	0.272607	0.822012	0.594779	Non-differential lipids
Positive	TG(12:0e_6:0_20:4)	-H	C41 H73 O5	645.545	8.31609	Ether.L	(12:0e_6:0_20:4)	0.107761	0.193682	0.844789	0.685463	Non-differential lipids
Positive	PE(16:0_20:3)	-Na	C41 H76 O8 N1 P1 Na1	764.52	8.32422	PE	(16:0_20:3)	0.515024	0.627312	0.300417	0.0690129	Non-differential lipids
Positive	PE(16:0_18:3)	-H	C39 H73 O8 N1 P1	714.507	8.33202	PE	(16:0_18:3)	0.711518	0.793433	1.04024	0.0922286	Non-differential lipids
Positive	PE(16:0_22:6)	-H	C43 H75 O8 N1 P1	764.522	8.34142	PE	(16:0_22:6)	0.267234	0.388728	0.979821	0.333336	Non-differential lipids
Positive	PA(16:0_20:3)	-NH4	C39 H75 O8 N1 P1	716.522	8.35752	PA	(16:0_20:3)	0.284199	0.407764	1.133	0.169804	Non-differential lipids
Positive	PC(23:1_12:2)	-H	C43 H81 O8 N1 P1	770.569	8.36399	PC	(23:1_12:2)	0.3542	0.479361	0.946499	0.455595	Non-differential lipids
Positive	BisMePA(16:0_16:0)	-Na	C37 H73 O8 N0 P1 Na1	699.494	8.36758	PA	(16:0_16:0)	0.244672	0.364695	0.889622	0.762583	Non-differential lipids
Positive	Hex2Cer(d18:1_16:0)	-H	C46 H88 O13 N1	862.625	8.39301	HexCer	(d18:1_16:0)	0.497771	0.612077	1.08849	0.417042	Non-differential lipids
Positive	PS(16:0_16:0)	-H	C38 H75 O10 N1 P1	736.512	8.42178	PS	(16:0_16:0)	0.00776955	0.0229927	1.21022	0.777037	Non-differential lipids
Positive	PE(20:2_22:6)	-H	C47 H79 O8 N1 P1	816.554	8.42353	PE	(20:2_22:6)	0.0960757	0.176595	0.902677	0.957218	Non-differential lipids
Positive	PS(18:0_22:6)	-H	C46 H79 O10 N1 P1	836.544	8.42725	PS	(18:0_22:6)	0.492899	0.608724	0.977219	0.299514	Non-differential lipids
Positive	PE(16:0p_20:5)	-H	C41 H73 O7 N1 P1	722.512	8.44735	Ether.L	(16:0p_20:5)	0.133994	0.229635	0.400226	0.617155	Non-differential lipids
Positive	PE(18:2p_18:2)	-H	C41 H75 O7 N1 P1	724.528	8.45212	Ether.L	(18:2p_18:2)	0.680197	0.768471	1.00391	1.07402	Non-differential lipids
Positive	PE(18:1_22:6)	-H	C45 H77 O8 N1 P1	790.538	8.45476	PE	(18:1_22:6)	0.488052	0.605108	0.639763	0.101592	Non-differential lipids
Positive	Cer(d18:2_16:0)	-H	C34 H66 O3 N1	536.504	8.46647	Cer	(d18:2_16:0)	0.969271	0.979278	1.04077	0.0381949	Non-differential lipids
Positive	PE(16:0p_18:3)	-H	C39 H73 O7 N1 P1	698.512	8.46958	Ether.L	(16:0p_18:3)	0.284199	0.407764	0.908218	0.909284	Non-differential lipids
Positive	PE(20:3p_22:6)	-H	C47 H77 O7 N1 P1	798.543	8.47188	Ether.L	(20:3p_22:6)	0.214815	0.33187	0.888855	0.49515	Non-differential lipids
Positive	PE(16:0e_18:2)	-Na	C39 H76 O7 N1 P1 Na1	724.525	8.47812	Ether.L	(16:0e_18:2)	0.416315	0.541229	0.982768	1.05354	Non-differential lipids
Positive	SM(d18:1_18:1)	-Na	C41 H81 O6 N2 P1 Na1	751.572	8.47831	SM	(d18:1_18:1)	0.101585	0.184334	0.908466	0.794094	Non-differential lipids
Positive	PE(20:4e_20:4)	-H	C45 H77 O7 N1 P1	774.543	8.47929	Ether.L	(20:4e_20:4)	0.235424	0.356148	0.983396	0.838646	Non-differential lipids
Positive	DG(18:0_18:1)	-Na	C39 H74 O5 Na1	645.543	8.48044	DG	(18:0_18:1)	0.650803	0.746254	0.922755	0.481343	Non-differential lipids
Positive	PE(18:1e_20:5)	-H	C43 H77 O7 N1 P1	750.543	8.48929	Ether.L	(18:1e_20:5)	0.175099	0.284285	0.821782	0.369793	Non-differential lipids
Positive	PI(18:0_18:1)	-Na	C45 H85 O13 N0 P1 Na1	887.562	8.49806	PI	(18:0_18:1)	0.339393	0.46464	0.912787	0.389002	Non-differential lipids
Positive	PE(16:0_14:0)	-H	C35 H71 O8 N1 P1	664.491	8.49941	PE	(16:0_14:0)	0.033787	0.0754425	1.35208	1.04944	Non-differential lipids
Positive	TG(16:0_10:4_18:1)	-Na	C47 H80 O6 Na1	763.585	8.50032	TG	(16:0_10:4_18:1)	0.431947	0.555696	1.03966	0.0266081	Non-differential lipids
Positive	PC(16:0_20:4)	-Na	C44 H80 O8 N1 P1 Na1	804.551	8.51602	PC	(16:0_20:4)	0.996926	0.997629	0.985647	0.190023	Non-differential lipids
Positive	PS(16:0_18:1)	-H	C40 H77 O10 N1 P1	762.528	8.51894	PS	(16:0_18:1)	0.000728964	0.00317788	1.16034	1.12893	Non-differential lipids
Positive	PI(18:0_20:2)	-Na	C47 H87 O13 N0 P1 Na1	913.578	8.519	PI	(18:0_20:2)	0.745989	0.821509	0.928937	0.751527	Non-differential lipids
Positive	PE(18:1p_20:5)	-H	C43 H75 O7 N1 P1	748.528	8.5215	Ether.L	(18:1p_20:5)	0.0026242	0.00930935	0.739534	0.815228	Non-differential lipids
Positive	PE(18:1p_20:4)	-H	C43 H77 O7 N1 P1	750.543	8.525	Ether.L	(18:1p_20:4)	0.316541	0.44058	0.97279	0.669993	Non-differential lipids
Positive	PE(20:1_18:2)	-Na	C43 H80 O8 N1 P1 Na1	792.551	8.54243	PE	(20:1_18:2)	0.0565365	0.115183	0.908134	1.36605	Non-differential lipids
Positive	PI(18:0_22:5)	-NH4	C49 H89 O13 N1 P1	930.607	8.54333	PI	(18:0_22:5)	0.386019	0.511997	0.930758	0.43401	Non-differential lipids
Positive	PC(17:0_22:6)	-H	C47 H83 O8 N1 P1	820.585	8.55566	PC	(17:0_22:6)	0.880572	0.920809	1.04555	0.674495	Non-differential lipids
Positive	PC(14:1e_20:5)	-H	C42 H75 O7 N1 P1	736.528	8.56718	Ether.L	(14:1e_20:5)	0.0809695	0.153709	1.38452	0.323068	Non-differential lipids
Positive	PS(18:0_20:4)	-H	C44 H79 O10 N1 P1	812.544	8.59407	PS	(18:0_20:4)	0.392437	0.519225	1.05018	0.696792	Non-differential lipids
Positive	PS(18:0_18:1)	-Na	C42 H80 O10 N1 P1 Na1	812.541	8.59842	PS	(18:0_18:1)	0.210573	0.327277	1.04164	0.666025	Non-differential lipids
Positive	Cer(d18:1_16:0)	-H2O	C34 H66 O2 N1	520.509	8.60316	Cer	(d18:1_16:0)	0.495332	0.610931	0.924469	0.159098	Non-differential lipids
Positive	PS(18:0_22:5)	-H	C46 H81 O10 N1 P1	838.559	8.60483	PS	(18:0_22:5)	0.723032	0.801862	1.0496	0.768882	Non-differential lipids
Positive	Hex1Cer(d18:1_16:0)	-H	C40 H78 O8 N1	700.572	8.61527	HexCer	(d18:1_16:0)	0.507592	0.621193	0.956092	0.41847	Non-differential lipids
Positive	PS(18:0_20:3)	-Na	C44 H80 O10 N1 P1 Na1	836.541	8.6205	PS	(18:0_20:3)	0.663339	0.75544	1.04269	0.340081	Non-differential lipids
Positive	PE(22:4_18:2)	-H	C45 H79 O8 N1 P1	792.554	8.63198	PE	(22:4_18:2)	0.214815	0.33187	0.912755	1.0531	Non-differential lipids
Positive	PS(18:0_20:2)	-Na	C44 H82 O10 N1 P1 Na1	838.557	8.63772	PS	(18:0_20:2)	0.497771	0.612077	1.02976	0.590778	Non-differential lipids
Positive	PS(18:0_22:6)	-H	C46 H79 O10 N1 P1	836.544	8.64164	PS	(18:0_22:6)	0.720147	0.799288	1.02168	0.232249	Non-differential lipids
Positive	PE(16:0_20:4)	-H	C41 H75 O8 N1 P1	740.522	8.65893	PE	(16:0_20:4)	0.158559	0.262539	1.11903	0.722545	Non-differential lipids
Positive	PI(18:0_20:4)	-NH4	C47 H87 O13 N1 P1	904.591	8.65953	PI	(18:0_20:4)	0.396359	0.523437	0.985902	0.352124	Non-differential lipids
Positive	PC(18:1_18:2)	-Na	C44 H82 O8 N1 P1 Na1	806.567	8.66517	PC	(18:1_18:2)	0.0172794	0.0446621	0.866757	1.25059	Non-differential lipids
Positive	CerP(d18:1_22:1)	-H	C40 H79 O6 N1 P1	700.564	8.67079	Cer	(d18:1_22:1)	0.0864803	0.161787	1.03509	0.836274	Non-differential lipids
Positive	PS(19:0_20:4)	-H	C45 H81 O10 N1 P1	826.559	8.67182	PS	(19:0_20:4)	0.210573	0.327277	1.10625	0.216664	Non-differential lipids
Positive	SM(d18:0_18:3)	-H	C41 H80 O6 N2 P1	727.575	8.67255	SM	(d18:0_18:3)	0.252571	0.372556	0.854456	0.0214395	Non-differential lipids
Positive	PE(18:1p_22:6)	-H	C45 H77 O7 N1 P1	774.543	8.673	Ether.L	(18:1p_22:6)	0.0829996	0.156936	0.67925	0.965688	Non-differential lipids
Positive	PE(16:0_18:1)	-Na	C39 H76 O8 N1 P1 Na1	740.52	8.67552	PE	(16:0_18:1)	0.143231	0.242825	1.11208	0.710039	Non-differential lipids
Positive	Hex1Cer(t18:0_16:0)	-H2O	C40 H78 O8 N1	700.572	8.69703	HexCer	(t18:0_16:0)	0.597665	0.702349	0.966107	0.508612	Non-differential lipids
Positive	Cer(d18:0_16:0)	-H	C34 H70 O3 N1	540.535	8.70985	Cer	(d18:0_16:0)	0.593631	0.699927	0.86853	0.432013	Non-differential lipids
Positive	PS(18:0_20:4)	-H	C44 H79 O10 N1 P1	812.544	8.72379	PS	(18:0_20:4)	0.883616	0.923307	1.01061	0.168149	Non-differential lipids
Positive	Hex2Cer(d18:0_16:0)	-H	C46 H90 O13 N1	864.641	8.73063	HexCer	(d18:0_16:0)	0.267234	0.388728	0.9861	0.274309	Non-differential lipids
Positive	PE(18:1_20:4)	-H	C43 H77 O8 N1 P1	766.538	8.73095	PE	(18:1_20:4)	0.144286	0.244032	1.10907	0.813728	Non-differential lipids
Positive	PE(18:1_18:1)	-Na	C41 H78 O8 N1 P1 Na1	766.536	8.74747	PE	(18:1_18:1)	0.0857755	0.160787	1.12308	0.775334	Non-differential lipids
Positive	PE(18:2p_18:2)	-H	C41 H75 O7 N1 P1	724.528	8.75329	Ether.L	(18:2p_18:2)	0.0536071	0.110566	0.868354	0.668562	Non-differential lipids
Positive	PE(16:0e_18:2)	-Na	C39 H76 O7 N1 P1 Na1	724.525	8.75734	Ether.L	(16:0e_18:2)	0.558179	0.667277	1.03944	0.587139	Non-differential lipids
Positive	PS(19:1_18:0)	-Na	C43 H82 O10 N1 P1 Na1	826.557	8.75802	PS	(19:1_18:0)	0.00759352	0.0225895	1.20056	0.0770046	Non-differential lipids
Positive	PE(16:0_20:4)	-H	C41 H75 O8 N1 P1	740.522	8.78497	PE	(16:0_20:4)	0.405357	0.530629	1.08591	0.0267901	Non-differential lipids
Positive	PE(20:3p_18:2)	-H	C43 H77 O7 N1 P1	750.543	8.795	Ether.L	(20:3p_18:2)	0.00996119	0.0284119	0.860376	1.09655	Non-differential lipids
Positive	PC(15:0_18:1)	-H	C41 H81 O8 N1 P1	746.569	8.799	PC	(15:0_18:1)	0.00367702	0.0123496	1.35476	0.774803	Non-differential lipids
Positive	PE(18:3_20:4)	-H	C43 H73 O8 N1 P1	762.507	8.80537	PE	(18:3_20:4)	0.00616321	0.0189504	0.799833	0.647381	Non-differential lipids
Positive	PE(18:1e_18:2)	-Na	C41 H78 O7 N1 P1 Na1	750.541	8.81	Ether.L	(18:1e_18:2)	0.246238	0.366644	0.930779	0.885739	Non-differential lipids
Positive	PC(18:3e_16:0)	-H	C42 H81 O7 N1 P1	742.575	8.82	Ether.L	(18:3e_16:0)	0.00486155	0.0155573	0.692493	0.307817	Non-differential lipids
Positive	PC(18:0_20:4)	-H	C46 H85 O8 N1 P1	810.601	8.82255	PC	(18:0_20:4)	0.0823206	0.155855	0.959742	1.29863	Non-differential lipids
Positive	PS(18:0_16:1)	-H	C40 H77 O10 N1 P1	762.528	8.82573	PS	(18:0_16:1)	0.015227	0.0402742	1.15243	0.892306	Non-differential lipids
Positive	Cer(d18:1_16:0)	-H2O	C34 H66 O2 N1	520.509	8.826	Cer	(d18:1_16:0)	0.285935	0.409634	1.06014	0.612917	Non-differential lipids
Positive	PC(14:1e_20:5)	-H	C42 H75 O7 N1 P1	736.528	8.82659	Ether.L	(14:1e_20:5)	0.352898	0.478236	1.26268	0.40051	Non-differential lipids
Positive	PC(15:0_22:4)	-H	C45 H83 O8 N1 P1	796.585	8.83578	PC	(15:0_22:4)	0.00581152	0.0180845	1.33317	0.0726811	Non-differential lipids
Positive	PE(18:1_20:2)	-Na	C43 H80 O8 N1 P1 Na1	792.551	8.84514	PE	(18:1_20:2)	0.778545	0.847529	0.908366	0.55088	Non-differential lipids
Positive	LPE(22:6)	-H	C27 H45 O7 N1 P1	526.293	8.84733	LPL	(22:6)	0.632859	0.732804	1.06077	0.94757	Non-differential lipids
Positive	PC(16:0_18:2)	-Na	C42 H80 O8 N1 P1 Na1	780.551	8.84837	PC	(16:0_18:2)	0.00870567	0.0252625	0.862335	0.651024	Non-differential lipids
Positive	CerP(t18:0_16:1+2O)	-NH4	C34 H72 O9 N2 P1	683.497	8.873	Oxid.L	(t18:0_16:1+2O)	0.0751154	0.144824	0.838425	0.855929	Non-differential lipids
Positive	PE(16:0p_22:6)	-H	C43 H75 O7 N1 P1	748.528	8.89725	Ether.L	(16:0p_22:6)	0.993853	0.99631	1.03969	0.842926	Non-differential lipids
Positive	PE(16:0e_20:4)	-Na	C41 H76 O7 N1 P1 Na1	748.525	8.91712	Ether.L	(16:0e_20:4)	0.8533	0.900917	1.05297	0.820349	Non-differential lipids
Positive	Cer(t18:0_16:0)	-H	C34 H70 O4 N1	556.53	8.93086	Cer	(t18:0_16:0)	0.254172	0.374528	1.02995	0.504382	Non-differential lipids
Positive	PS(19:0_20:4)	-H	C45 H81 O10 N1 P1	826.559	8.94012	PS	(19:0_20:4)	0.705785	0.789833	0.988688	0.149596	Non-differential lipids
Positive	PE(17:0_20:3)	-Na	C42 H78 O8 N1 P1 Na1	778.536	8.97855	PE	(17:0_20:3)	0.0751162	0.144824	0.881905	0.952593	Non-differential lipids
Positive	PE(18:1p_22:6)	-H	C45 H77 O7 N1 P1	774.543	8.99734	Ether.L	(18:1p_22:6)	0.969271	0.979278	1.03385	0.834701	Non-differential lipids
Positive	PS(18:0_20:2)	-Na	C44 H82 O10 N1 P1 Na1	838.557	8.99988	PS	(18:0_20:2)	0.0375044	0.0821278	0.785843	0.682151	Non-differential lipids
Positive	PS(18:0_18:1)	-Na	C42 H80 O10 N1 P1 Na1	812.541	9.00123	PS	(18:0_18:1)	0.0960757	0.176595	0.989397	1.00282	Non-differential lipids
Positive	SM(d18:0_16:1)	-H	C39 H80 O6 N2 P1	703.575	9.00218	SM	(d18:0_16:1)	0.335513	0.46066	0.943813	0.167799	Non-differential lipids
Positive	PE(16:0_18:1)	-Na	C39 H76 O8 N1 P1 Na1	740.52	9.02014	PE	(16:0_18:1)	0.892747	0.930108	1.04034	0.435798	Non-differential lipids
Positive	PC(20:4_13:0)	-H	C41 H75 O8 N1 P1	740.522	9.02242	PC	(20:4_13:0)	0.793356	0.860025	1.03159	0.578968	Non-differential lipids
Positive	PE(16:0_16:1)	-H	C37 H73 O8 N1 P1	690.507	9.02534	PE	(16:0_16:1)	0.00246268	0.00879129	1.12434	1.29396	Non-differential lipids
Positive	PE(16:0_18:2)	-H	C39 H75 O8 N1 P1	716.522	9.0318	PE	(16:0_18:2)	0.386072	0.511997	1.0591	1.02642	Non-differential lipids
Positive	PE(16:0_20:4)	-H	C41 H75 O8 N1 P1	740.522	9.03329	PE	(16:0_20:4)	0.497771	0.612077	1.06336	0.212865	Non-differential lipids
Positive	PC(16:0_22:5)	-Na	C46 H82 O8 N1 P1 Na1	830.567	9.04193	PC	(16:0_22:5)	0.00390971	0.0129321	0.875952	0.52235	Non-differential lipids
Positive	PE(16:0e_22:5)	-Na	C43 H78 O7 N1 P1 Na1	774.541	9.04533	Ether.L	(16:0e_22:5)	0.80228	0.864743	1.06709	0.789358	Non-differential lipids
Positive	PC(16:0_20:3)	-Na	C44 H82 O8 N1 P1 Na1	806.567	9.05503	PC	(16:0_20:3)	6.68838e-05	0.000472179	0.855894	1.44185	Non-differential lipids
Positive	PC(16:0_22:6)	-H	C46 H81 O8 N1 P1	806.569	9.05787	PC	(16:0_22:6)	9.99141e-05	0.000645914	0.870484	1.47538	Non-differential lipids
Positive	PS(18:0_18:2)	-H	C42 H79 O10 N1 P1	788.544	9.05849	PS	(18:0_18:2)	0.720147	0.799288	0.996629	0.335384	Non-differential lipids
Positive	PE(20:3e_22:6)	-H	C47 H79 O7 N1 P1	800.559	9.064	Ether.L	(20:3e_22:6)	0.00249423	0.00888166	0.755263	0.698474	Non-differential lipids
Positive	PC(15:0_16:0)	-Na	C39 H78 O8 N1 P1 Na1	742.536	9.06415	PC	(15:0_16:0)	0.312832	0.436703	0.912558	1.017	Non-differential lipids
Positive	PE(18:1_18:1)	-Na	C41 H78 O8 N1 P1 Na1	766.536	9.08803	PE	(18:1_18:1)	0.685853	0.773015	1.06724	0.0484166	Non-differential lipids
Positive	PC(16:1_13:0)	-H	C37 H73 O8 N1 P1	690.507	9.09786	PC	(16:1_13:0)	0.00305249	0.0105646	1.16056	1.12144	Non-differential lipids
Positive	PE(17:0_22:6)	-H	C44 H77 O8 N1 P1	778.538	9.10799	PE	(17:0_22:6)	0.450213	0.57169	1.08284	0.717889	Non-differential lipids
Positive	PC(16:0_18:2)	-Na	C42 H80 O8 N1 P1 Na1	780.551	9.11079	PC	(16:0_18:2)	0.0120156	0.0331071	0.875249	0.689316	Non-differential lipids
Positive	PE(18:1p_22:6)	-H	C45 H77 O7 N1 P1	774.543	9.12124	Ether.L	(18:1p_22:6)	0.46421	0.584225	0.908769	0.359276	Non-differential lipids
Positive	PE(18:1_18:2)	-H	C41 H77 O8 N1 P1	742.538	9.15501	PE	(18:1_18:2)	0.457185	0.577176	0.992084	1.02859	Non-differential lipids
Positive	PC(14:1e_20:5)	-H	C42 H75 O7 N1 P1	736.528	9.15693	Ether.L	(14:1e_20:5)	0.457171	0.577176	1.01715	0.773836	Non-differential lipids
Positive	PI(18:0_18:0)	-Na	C45 H87 O13 N0 P1 Na1	889.578	9.1637	PI	(18:0_18:0)	0.505127	0.619245	0.907585	0.713947	Non-differential lipids
Positive	PC(18:4_21:1)	-Na	C47 H84 O8 N1 P1 Na1	844.583	9.16833	PC	(18:4_21:1)	0.33166	0.456476	0.989775	0.826302	Non-differential lipids
Positive	SM(d18:0_18:4)	-H	C41 H78 O6 N2 P1	725.559	9.16995	SM	(d18:0_18:4)	0.734609	0.812163	0.959351	0.124154	Non-differential lipids
Positive	PC(17:0_20:4)	-H	C45 H83 O8 N1 P1	796.585	9.19947	PC	(17:0_20:4)	0.124279	0.217584	1.16655	0.452853	Non-differential lipids
Positive	PE(16:0p_20:4)	-H	C41 H75 O7 N1 P1	724.528	9.20038	Ether.L	(16:0p_20:4)	0.195539	0.308987	0.902954	0.925199	Non-differential lipids
Positive	PE(15:0_20:1)	-Na	C40 H78 O8 N1 P1 Na1	754.536	9.21127	PE	(15:0_20:1)	0.17266	0.281453	1.55762	0.401147	Non-differential lipids
Positive	PE(16:0p_22:6)	-H	C43 H75 O7 N1 P1	748.528	9.229	Ether.L	(16:0p_22:6)	0.592327	0.69868	0.595114	0.0312168	Non-differential lipids
Positive	PC(17:1_20:4)	-H	C45 H81 O8 N1 P1	794.569	9.2387	PC	(17:1_20:4)	0.00231021	0.00832028	1.19887	0.918417	Non-differential lipids
Positive	PE(16:0_18:2)	-H	C39 H75 O8 N1 P1	716.522	9.24515	PE	(16:0_18:2)	0.260646	0.380903	1.08505	0.0621176	Non-differential lipids
Positive	PE(18:0e_22:6)	-Na	C45 H80 O7 N1 P1 Na1	800.556	9.24803	Ether.L	(18:0e_22:6)	0.297392	0.421578	1.02067	1.02762	Non-differential lipids
Positive	SM(d18:0_16:0)	-Na	C39 H81 O6 N2 P1 Na1	727.572	9.254	SM	(d18:0_16:0)	0.309153	0.432205	1.02562	0.870288	Non-differential lipids
Positive	PC(19:1_16:1)	-H	C43 H83 O8 N1 P1	772.585	9.26017	PC	(19:1_16:1)	0.000873564	0.00369475	1.22231	0.895338	Non-differential lipids
Positive	PE(18:2e_20:4)	-H	C43 H77 O7 N1 P1	750.543	9.27078	Ether.L	(18:2e_20:4)	0.0347682	0.0769673	0.941156	1.17078	Non-differential lipids
Positive	PS(18:3+7O_18:0)	-H	C42 H77 O17 N1 P1	898.492	9.273	Oxid.L	(18:3+7O_18:0)	0.0773411	0.147907	0.904222	0.884173	Non-differential lipids
Positive	PE(16:0e_20:3)	-Na	C41 H78 O7 N1 P1 Na1	750.541	9.29363	Ether.L	(16:0e_20:3)	0.0468366	0.0986801	0.95921	1.28864	Non-differential lipids
Positive	PE(17:0_20:4)	-H	C42 H77 O8 N1 P1	754.538	9.29622	PE	(17:0_20:4)	0.0249597	0.0594758	1.30827	0.00649245	Non-differential lipids
Positive	PS(18:0_20:2)	-Na	C44 H82 O10 N1 P1 Na1	838.557	9.30149	PS	(18:0_20:2)	0.0191712	0.0484056	0.870495	0.992341	Non-differential lipids
Positive	PE(20:3e_22:6)	-H	C47 H79 O7 N1 P1	800.559	9.31585	Ether.L	(20:3e_22:6)	0.126177	0.219957	0.957512	0.91378	Non-differential lipids
Positive	PC(16:2e_16:0)	-H	C40 H79 O7 N1 P1	716.559	9.31621	Ether.L	(16:2e_16:0)	0.260646	0.380903	1.06368	0.170572	Non-differential lipids
Positive	PC(18:0_20:2)	-Na	C46 H88 O8 N1 P1 Na1	836.614	9.318	PC	(18:0_20:2)	0.222021	0.340041	0.772795	0.738772	Non-differential lipids
Positive	PS(18:0_15:0)	-H	C39 H77 O10 N1 P1	750.528	9.32544	PS	(18:0_15:0)	0.230894	0.351544	0.971329	0.28355	Non-differential lipids
Positive	PE(18:1p_22:6)	-H	C45 H77 O7 N1 P1	774.543	9.35365	Ether.L	(18:1p_22:6)	0.85028	0.900917	1.04072	0.083042	Non-differential lipids
Positive	PS(18:0_18:1)	-Na	C42 H80 O10 N1 P1 Na1	812.541	9.35532	PS	(18:0_18:1)	0.522512	0.634798	0.971931	0.0494667	Non-differential lipids
Positive	PS(18:0_18:0)	-Na	C42 H82 O10 N1 P1 Na1	814.557	9.36694	PS	(18:0_18:0)	0.64665	0.742392	0.972217	0.138219	Non-differential lipids
Positive	PE(18:2e_22:6)	-H	C45 H77 O7 N1 P1	774.543	9.36959	Ether.L	(18:2e_22:6)	0.236948	0.357691	1.20383	0.279325	Non-differential lipids
Positive	PC(16:1e_16:0)	-Na	C40 H80 O7 N1 P1 Na1	740.556	9.38373	Ether.L	(16:1e_16:0)	0.00609138	0.0187498	0.791817	0.931154	Non-differential lipids
Positive	PC(18:3e_18:1)	-Na	C44 H82 O7 N1 P1 Na1	790.572	9.39985	Ether.L	(18:3e_18:1)	8.01474e-06	9.02613e-05	0.833186	1.71583	Non-differential lipids
Positive	PC(18:2_13:0)	-H	C39 H75 O8 N1 P1	716.522	9.40156	PC	(18:2_13:0)	0.329746	0.454722	1.05642	0.0345941	Non-differential lipids
Positive	PC(16:0_22:6)	-H	C46 H81 O8 N1 P1	806.569	9.40269	PC	(16:0_22:6)	0.545307	0.655755	1.05607	0.121068	Non-differential lipids
Positive	PI(18:0_18:0)	-Na	C45 H87 O13 N0 P1 Na1	889.578	9.41048	PI	(18:0_18:0)	0.560773	0.669812	0.878401	0.199868	Non-differential lipids
Positive	PI(18:0_20:3)	-Na	C47 H85 O13 N0 P1 Na1	911.562	9.41263	PI	(18:0_20:3)	0.563371	0.672632	0.878349	0.16738	Non-differential lipids
Positive	PE(16:0_22:5)	-H	C43 H77 O8 N1 P1	766.538	9.43512	PE	(16:0_22:5)	0.211981	0.328206	0.928931	0.592494	Non-differential lipids
Positive	PC(18:3e_16:0)	-H	C42 H81 O7 N1 P1	742.575	9.44861	Ether.L	(18:3e_16:0)	0.341344	0.465962	0.972968	1.03996	Non-differential lipids
Positive	PC(20:0_9:0)	-H	C37 H75 O8 N1 P1	692.522	9.45084	PC	(20:0_9:0)	0.0570373	0.11612	1.05549	0.650536	Non-differential lipids
Positive	PE(17:1_17:1)	-Na	C39 H74 O8 N1 P1 Na1	738.504	9.48799	PE	(17:1_17:1)	0.677376	0.766199	0.978528	0.408316	Non-differential lipids
Positive	PC(14:1e_22:6)	-H	C44 H77 O7 N1 P1	762.543	9.498	Ether.L	(14:1e_22:6)	0.420747	0.54599	1.04976	0.250309	Non-differential lipids
Positive	Cer(d18:1_16:1)	-H	C34 H66 O3 N1	536.504	9.51103	Cer	(d18:1_16:1)	0.0298803	0.0686643	1.28171	0.657554	Non-differential lipids
Positive	Cer(d18:0_16:0)	-H	C34 H70 O3 N1	540.535	9.51865	Cer	(d18:0_16:0)	0.911049	0.93986	1.12121	0.0460897	Non-differential lipids
Positive	PC(16:0_20:3)	-Na	C44 H82 O8 N1 P1 Na1	806.567	9.52471	PC	(16:0_20:3)	0.560773	0.669812	0.952642	0.173562	Non-differential lipids
Positive	PA(16:0_18:1)	-NH4	C37 H75 O8 N1 P1	692.522	9.54007	PA	(16:0_18:1)	4.98246e-05	0.00037408	1.16026	1.20365	Non-differential lipids
Positive	PS(18:0_22:5)	-H	C46 H81 O10 N1 P1	838.559	9.55582	PS	(18:0_22:5)	0.316541	0.44058	0.945613	0.493675	Non-differential lipids
[truncated: 841 more rows]
